# Supplementary material for: Di­aqua­bis­[5-(2-pyrazin-2-yl)tetra­zolato]copper(II)–pyrazine-2-carbo­nitrile (1/2)
Source: Acta Crystallogr Sect E Struct Rep Online. 2014 Feb 5;70(Pt 3):m80–1. doi: 10.1107/S1600536814002293 (PMC3998497; doi:10.1107/S1600536814002293)
Supplement: Supplementary file 1 [file e-70-00m80-sup1.cif]

##############################################################################
#                                                                            #
# This CIF contains the data in a paper accepted for publication in          #
# Acta Crystallographica Section E. It conforms to the requirements of       #
# Notes for Authors for Acta Crystallographica Section E, and has been       #
# peer reviewed under the auspices of the IUCr Commission on Journals.       #
#                                                                            #
# Full details of the Crystallographic Information File format               #
# are given in the paper "The Crystallographic Information File (CIF):       #
# a New Standard Archive File for Crystallography" by S. R. Hall, F. H.      #
# Allen and I. D. Brown [Acta Cryst. (1991), A47, 655-685].                  #
#                                                                            #
# The current version of the core CIF dictionary is obtainable from          #
# ftp://ftp.iucr.org/pub/cif_core.dic.                                       #
#                                                                            #
# Software is freely available for graphical display of the structure(s)     #
# in this CIF. For information consult the CIF software page                 #
# http://www.iucr.org/resources/cif/software.                                #
#                                                                            #
# This file may be used for bona fide research purposes within the           #
# scientific community so long as proper attribution is given to the journal # 
# article from which it was obtained.                                        #
#                                                                            #
##############################################################################
data_I
_journal_date_recd_electronic     2013-11-30
_journal_date_accepted     2014-01-30
_journal_name_full     'Acta Crystallographica, Section E'
_journal_year     2014
_journal_volume     70
_journal_issue      3
_journal_page_first     m80
_journal_page_last     m81
_journal_paper_category     QM
_journal_paper_doi     10.1107/S1600536814002293
_journal_coeditor_code     QK2063
_publ_contact_author_name     'Bensegueni, M. A.'
_publ_contact_author_address
;
Unit\'e de Recherche de Chimie de l'Environnement et Mol\'eculaire Structurale
Universit\'e de Constantine-1
Algeria
;
_publ_contact_author_email     bm_abdel@yahoo.fr
_publ_contact_author_fax     '00(213)3181'
_publ_contact_author_phone     '00(213)661959481'
_publ_section_title
;
Diaquabis[5-(2-pyrazin-2-yl)tetrazolato]copper(II)--pyrazine-2-carbonitrile
(1/2)
;
loop_
    _publ_author_name
    _publ_author_footnote
    _publ_author_address
    'Bensegueni, Mohamed Abdellatif' .
;
Unit\'e de Recherche de Chimie de l'Environnement et Mol\'eculaire Structurale
Universit\'e Constantine 1
Algeria
;
    'Cherouana, Aouatef' .
;
Unit\'e de Recherche de Chimie de l'Environnement et Mol\'eculaire Structurale
Universit\'e Constantine 1
Algeria
;
    'Dahaoui, Slimane' .
;
CRM2 UMR-CNRS 7036,
Jean Barriol Institut, Lorraine University,
BP 230,
54506 Vandoeuvre-l\'es-Nancy Cedex,
France
;
    'Boudraa, Issam' .
;
Unit\'e de Recherche de Chimie de l'Environnement et Mol\'eculaire Structurale
Universit\'e Constantine 1
Algeria
;
_publ_section_synopsis     .
_database_code_depnum_ccdc_archive     'CCDC 984463'
_chemical_name_systematic
;
Diaquabis[5-(2-pyrazin-2-yl)tetrazolato]copper(II)--pyrazine-2-carbonitrile
(1/2)
;
_chemical_formula_moiety     'C10 H10 Cu N12 O2, 2(C5 H3 N3)'
_chemical_formula_sum     'C20 H16 Cu N18 O2'
_chemical_formula_iupac     '[Cu (C5 H3 N6)2 (H2 O)2], 2C5 H3 N3'
_chemical_formula_weight     604.06
_symmetry_cell_setting     monoclinic
_symmetry_space_group_name_H-M     'P 21/c'
_symmetry_space_group_name_Hall     '-P 2ybc'
loop_
    _symmetry_equiv_pos_as_xyz
    'x, y, z'
    '-x, y+1/2, -z+1/2'
    '-x, -y, -z'
    'x, -y-1/2, z-1/2'
_cell_length_a     13.591(2)
_cell_length_b     12.784(3)
_cell_length_c     7.216(2)
_cell_angle_alpha     90
_cell_angle_beta     104.93(2)
_cell_angle_gamma     90
_cell_volume     1211.4(5)
_cell_formula_units_Z     2
_cell_measurement_reflns_used     70
_cell_measurement_theta_min     2.2
_cell_measurement_theta_max     30.6
_cell_measurement_temperature     100(2)
_cell_special_details     ?
_exptl_crystal_description     Prism
_exptl_crystal_colour     blue
_exptl_crystal_size_max     0.1
_exptl_crystal_size_mid     0.08
_exptl_crystal_size_min     0.06
_exptl_crystal_density_diffrn     1.656
_exptl_crystal_density_method     'not measured'
_exptl_crystal_F_000     614
_exptl_absorpt_coefficient_mu     0.964
_exptl_absorpt_correction_type     none
_diffrn_ambient_temperature     100(2)
_diffrn_radiation_type     MoK\a
_diffrn_radiation_wavelength     0.71073
_diffrn_radiation_source     'micro-source'
_diffrn_radiation_monochromator     'multi-layer'
_diffrn_measurement_device     'Agilent SuperNova CCD'
_diffrn_measurement_method     '\f and \w scans'
_diffrn_reflns_number     72054
_diffrn_reflns_av_R_equivalents     0.0357
_diffrn_reflns_theta_min     2.22
_diffrn_reflns_theta_max     30.56
_diffrn_reflns_theta_full     30.56
_diffrn_measured_fraction_theta_max     0.997
_diffrn_measured_fraction_theta_full     0.997
_diffrn_reflns_limit_h_min     -19
_diffrn_reflns_limit_h_max     19
_diffrn_reflns_limit_k_min     -16
_diffrn_reflns_limit_k_max     18
_diffrn_reflns_limit_l_min     -10
_diffrn_reflns_limit_l_max     10
_refine_special_details
;
Refinement of <i>F</i>^2^ against ALL reflections. The weighted <i>R</i>-factor
<i>wR</i> and goodness of fit <i>S</i> are based on <i>F</i>^2^, conventional
<i>R</i>-factors <i>R</i> are based on <i>F</i>, with <i>F</i> set to zero for
negative <i>F</i>^2^. The threshold expression of <i>F</i>^2^ >
2\s(<i>F</i>^2^) is used only for calculating <i>R</i>-factors(gt) <i>etc</i>.
and is not relevant to the choice of reflections for refinement.
<i>R</i>-factors based on <i>F</i>^2^ are statistically about twice as large
as those based on <i>F</i>, and <i>R</i>- factors based on ALL data will be
even larger.
;
_reflns_number_total     3711
_reflns_number_gt     3265
_reflns_threshold_expression     I>2\s(I)
_refine_ls_structure_factor_coef     Fsqd
_refine_ls_matrix_type     full
_refine_ls_R_factor_all     0.0344
_refine_ls_R_factor_gt     0.0272
_refine_ls_wR_factor_gt     0.0699
_refine_ls_wR_factor_ref     0.0746
_refine_ls_goodness_of_fit_ref     1.082
_refine_ls_restrained_S_all     1.083
_refine_ls_number_reflns     3711
_refine_ls_number_parameters     195
_refine_ls_number_restraints     2
_refine_ls_hydrogen_treatment     mixed
_refine_ls_weighting_scheme     calc
_refine_ls_weighting_details
         'calc w=1/[\s^2^(Fo^2^)+(0.0387P)^2^+0.6090P] where P=(Fo^2^+2Fc^2^)/3'
_atom_sites_solution_hydrogens     geom
_atom_sites_solution_primary     direct
_atom_sites_solution_secondary     difmap
_refine_ls_shift/su_max     0.001
_refine_ls_shift/su_mean     0.000
_refine_diff_density_max     0.616
_refine_diff_density_min     -0.236
_refine_ls_extinction_method     none
_refine_ls_extinction_coef     ?
loop_
    _atom_type_symbol
    _atom_type_description
    _atom_type_scat_dispersion_real
    _atom_type_scat_dispersion_imag
    _atom_type_scat_source
    C C 0.0033 0.0016 'International Tables Vol C Tables 4.2.6.8 and 6.1.1.4'
    H H 0 0 'International Tables Vol C Tables 4.2.6.8 and 6.1.1.4'
    N N 0.0061 0.0033 'International Tables Vol C Tables 4.2.6.8 and 6.1.1.4'
    O O 0.0106 0.006 'International Tables Vol C Tables 4.2.6.8 and 6.1.1.4'
    Cu Cu 0.3201 1.2651 'International Tables Vol C Tables 4.2.6.8 and 6.1.1.4'
_computing_data_collection     'CrysAlis PRO (Oxford Diffraction, 2008)'
_computing_cell_refinement     'CrysAlis PRO (Oxford Diffraction, 2008)'
_computing_data_reduction     'CrysAlis PRO (Oxford Diffraction, 2008)'
_computing_structure_solution     'SIR2002 (Burla <i>et al.</i>, 2003)'
_computing_structure_refinement     'SHELXL97 (Sheldrick, 2008)'
_computing_molecular_graphics     'ORTEP-3 for Windows (Farrugia, 2012)'
_computing_publication_material     'PLATON (Spek, 2009)'
loop_
    _atom_site_type_symbol
    _atom_site_label
    _atom_site_fract_x
    _atom_site_fract_y
    _atom_site_fract_z
    _atom_site_U_iso_or_equiv
    _atom_site_adp_type
    _atom_site_calc_flag
    _atom_site_refinement_flags
    _atom_site_occupancy
    _atom_site_symmetry_multiplicity
    _atom_site_disorder_assembly
    _atom_site_disorder_group
    Cu Cu1 1.0000 0.0000 1.0000 0.01027(6) Uani d S 1 2 . .
    O O1 0.89916(7) -0.01043(7) 1.21907(13) 0.01521(17) Uani d D 1 1 . .
    H H1W 0.9008(14) 0.0452(12) 1.271(3) 0.022(4) Uiso d D 1 1 . .
    H H2W 0.9197(14) -0.0577(11) 1.294(2) 0.028(5) Uiso d D 1 1 . .
    N N1 0.71720(8) -0.15880(9) 0.54002(16) 0.0195(2) Uani d . 1 1 . .
    N N2 0.87742(8) -0.05530(7) 0.79219(14) 0.01180(18) Uani d . 1 1 . .
    N N3 0.97170(8) 0.15216(7) 0.96694(14) 0.01155(18) Uani d . 1 1 . .
    N N4 0.90083(8) 0.21867(8) 0.86795(14) 0.01393(19) Uani d . 1 1 . .
    N N5 0.93288(8) 0.31435(8) 0.91544(15) 0.01499(19) Uani d . 1 1 . .
    N N6 1.02487(8) 0.31291(8) 1.04561(15) 0.01458(19) Uani d . 1 1 . .
    N N7 0.64661(9) 0.29939(9) 0.97445(17) 0.0217(2) Uani d . 1 1 . .
    N N8 0.51739(8) 0.13314(9) 0.80887(16) 0.0188(2) Uani d . 1 1 . .
    N N9 0.66710(10) -0.07623(10) 0.97158(19) 0.0269(3) Uani d . 1 1 . .
    C C1 0.78740(9) -0.21147(9) 0.67013(17) 0.0155(2) Uani d . 1 1 . .
    H H1 0.7816 -0.2853 0.6786 0.019 Uiso calc R 1 1 . .
    C C2 0.86881(9) -0.16041(8) 0.79360(16) 0.0115(2) Uani d . 1 1 . .
    C C3 0.80715(10) -0.00197(9) 0.66417(17) 0.0148(2) Uani d . 1 1 . .
    H H3 0.8108 0.0722 0.6597 0.018 Uiso calc R 1 1 . .
    C C4 0.72809(10) -0.05505(10) 0.53648(18) 0.0186(2) Uani d . 1 1 . .
    H H4 0.6802 -0.0157 0.4434 0.022 Uiso calc R 1 1 . .
    C C5 1.04598(9) 0.21169(8) 1.07398(16) 0.0116(2) Uani d . 1 1 . .
    C C7 0.64409(10) 0.01012(10) 0.9505(2) 0.0195(2) Uani d . 1 1 . .
    C C8 0.61209(9) 0.11813(10) 0.91986(17) 0.0165(2) Uani d . 1 1 . .
    C C9 0.67664(10) 0.19991(10) 1.00151(18) 0.0191(2) Uani d . 1 1 . .
    H H9 0.7432 0.1845 1.0778 0.023 Uiso calc R 1 1 . .
    C C10 0.55197(10) 0.31480(11) 0.86613(19) 0.0214(3) Uani d . 1 1 . .
    H H10 0.5274 0.3845 0.8444 0.026 Uiso calc R 1 1 . .
    C C11 0.48782(10) 0.23276(11) 0.78358(19) 0.0210(2) Uani d . 1 1 . .
    H H11 0.4213 0.2483 0.7073 0.025 Uiso calc R 1 1 . .
loop_
    _atom_site_aniso_label
    _atom_site_aniso_U_11
    _atom_site_aniso_U_22
    _atom_site_aniso_U_33
    _atom_site_aniso_U_12
    _atom_site_aniso_U_13
    _atom_site_aniso_U_23
    Cu1 0.01191(10) 0.00595(9) 0.01099(10) -0.00037(6) -0.00058(7) -0.00041(6)
    O1 0.0205(4) 0.0105(4) 0.0139(4) -0.0007(3) 0.0032(3) -0.0003(3)
    N1 0.0178(5) 0.0192(5) 0.0187(5) -0.0033(4) 0.0000(4) -0.0030(4)
    N2 0.0139(4) 0.0097(4) 0.0116(4) -0.0010(3) 0.0028(3) -0.0009(3)
    N3 0.0138(4) 0.0090(4) 0.0110(4) 0.0004(3) 0.0016(3) 0.0002(3)
    N4 0.0170(5) 0.0104(4) 0.0142(4) 0.0030(3) 0.0035(4) 0.0020(3)
    N5 0.0197(5) 0.0104(4) 0.0155(5) 0.0016(4) 0.0057(4) 0.0009(3)
    N6 0.0202(5) 0.0089(4) 0.0158(4) -0.0004(4) 0.0068(4) -0.0004(3)
    N7 0.0188(5) 0.0222(5) 0.0225(5) -0.0026(4) 0.0024(4) -0.0030(4)
    N8 0.0151(5) 0.0225(5) 0.0176(5) -0.0017(4) 0.0020(4) -0.0032(4)
    N9 0.0231(6) 0.0247(6) 0.0316(6) -0.0003(5) 0.0044(5) 0.0031(5)
    C1 0.0168(5) 0.0135(5) 0.0154(5) -0.0044(4) 0.0026(4) -0.0028(4)
    C2 0.0141(5) 0.0103(5) 0.0107(5) -0.0020(4) 0.0042(4) -0.0015(4)
    C3 0.0159(5) 0.0133(5) 0.0139(5) 0.0002(4) 0.0014(4) 0.0005(4)
    C4 0.0171(6) 0.0186(6) 0.0164(6) -0.0002(4) -0.0023(4) -0.0004(4)
    C5 0.0155(5) 0.0087(5) 0.0117(5) -0.0013(4) 0.0051(4) -0.0004(4)
    C7 0.0153(6) 0.0248(6) 0.0178(6) -0.0019(4) 0.0032(4) 0.0007(5)
    C8 0.0154(5) 0.0199(6) 0.0141(5) -0.0015(4) 0.0038(4) -0.0002(4)
    C9 0.0144(5) 0.0228(6) 0.0184(6) -0.0025(4) 0.0012(4) -0.0009(5)
    C10 0.0196(6) 0.0209(6) 0.0225(6) 0.0011(5) 0.0033(5) -0.0019(5)
    C11 0.0153(6) 0.0246(6) 0.0207(6) 0.0010(5) 0.0005(5) -0.0030(5)
_geom_special_details
;
All s.u.'s (except the s.u. in the dihedral angle between two l.s. planes) are
estimated using the full covariance matrix. The cell s.u.'s are taken into
account individually in the estimation of s.u.'s in distances, angles and
torsion angles; correlations between s.u.'s in cell parameters are only used
when they are defined by crystal symmetry. An approximate (isotropic)
treatment of cell s.u.'s is used for estimating s.u.'s involving l.s. planes.
;
loop_
    _geom_bond_atom_site_label_1
    _geom_bond_atom_site_label_2
    _geom_bond_site_symmetry_2
    _geom_bond_distance
    _geom_bond_publ_flag
    Cu1 N3 . 1.9853(9) y
    Cu1 N3 3_757 1.9853(9) ?
    Cu1 N2 . 2.0583(10) y
    Cu1 N2 3_757 2.0583(10) ?
    Cu1 O1 . 2.3477(9) y
    Cu1 O1 3_757 2.3477(9) ?
    O1 H1W . 0.801(17) ?
    O1 H2W . 0.810(13) ?
    N1 C4 . 1.3355(16) ?
    N1 C1 . 1.3355(16) ?
    N2 C3 . 1.3325(15) ?
    N2 C2 . 1.3491(14) ?
    N3 C5 . 1.3390(15) ?
    N3 N4 . 1.3441(13) ?
    N4 N5 . 1.3139(14) ?
    N5 N6 . 1.3567(15) ?
    N6 C5 . 1.3299(14) ?
    N7 C9 . 1.3346(18) ?
    N7 C10 . 1.3365(17) ?
    N8 C11 . 1.3338(17) ?
    N8 C8 . 1.3431(16) ?
    N9 C7 . 1.1467(17) ?
    C1 C2 . 1.3915(15) ?
    C1 H1 . 0.9500 ?
    C2 C5 3_757 1.4538(16) ?
    C3 C4 . 1.3978(17) ?
    C3 H3 . 0.9500 ?
    C4 H4 . 0.9500 ?
    C5 C2 3_757 1.4538(16) ?
    C7 C8 . 1.4475(18) ?
    C8 C9 . 1.3940(17) ?
    C9 H9 . 0.9500 ?
    C10 C11 . 1.3955(19) ?
    C10 H10 . 0.9500 ?
    C11 H11 . 0.9500 ?
loop_
    _geom_angle_atom_site_label_1
    _geom_angle_atom_site_label_2
    _geom_angle_atom_site_label_3
    _geom_angle_site_symmetry_1
    _geom_angle_site_symmetry_3
    _geom_angle
    _geom_angle_publ_flag
    N3 Cu1 N3 . 3_757 180.0 ?
    N3 Cu1 N2 . 3_757 81.16(4) ?
    N3 Cu1 N2 3_757 3_757 98.84(4) ?
    N3 Cu1 N2 . . 98.84(4) ?
    N3 Cu1 N2 3_757 . 81.16(4) ?
    N2 Cu1 N2 3_757 . 180.0 ?
    N3 Cu1 O1 . . 90.45(4) ?
    N3 Cu1 O1 3_757 . 89.55(4) ?
    N2 Cu1 O1 3_757 . 91.85(4) ?
    N2 Cu1 O1 . . 88.15(4) ?
    N3 Cu1 O1 . 3_757 89.55(4) ?
    N3 Cu1 O1 3_757 3_757 90.45(4) ?
    N2 Cu1 O1 3_757 3_757 88.15(4) ?
    N2 Cu1 O1 . 3_757 91.85(4) ?
    O1 Cu1 O1 . 3_757 180.0 ?
    Cu1 O1 H1W . . 108.3(13) ?
    Cu1 O1 H2W . . 109.2(13) ?
    H1W O1 H2W . . 112.8(17) ?
    C4 N1 C1 . . 116.84(11) ?
    C3 N2 C2 . . 117.82(10) ?
    C3 N2 Cu1 . . 129.08(8) ?
    C2 N2 Cu1 . . 113.08(8) ?
    C5 N3 N4 . . 106.12(9) ?
    C5 N3 Cu1 . . 113.18(8) ?
    N4 N3 Cu1 . . 140.70(8) ?
    N5 N4 N3 . . 107.83(10) ?
    N4 N5 N6 . . 110.64(9) ?
    C5 N6 N5 . . 104.10(9) ?
    C9 N7 C10 . . 115.97(12) ?
    C11 N8 C8 . . 115.26(11) ?
    N1 C1 C2 . . 121.32(11) ?
    N1 C1 H1 . . 119.3 ?
    C2 C1 H1 . . 119.3 ?
    N2 C2 C1 . . 121.24(11) ?
    N2 C2 C5 . 3_757 113.46(10) ?
    C1 C2 C5 . 3_757 125.21(10) ?
    N2 C3 C4 . . 120.04(11) ?
    N2 C3 H3 . . 120.0 ?
    C4 C3 H3 . . 120.0 ?
    N1 C4 C3 . . 122.66(11) ?
    N1 C4 H4 . . 118.7 ?
    C3 C4 H4 . . 118.7 ?
    N6 C5 N3 . . 111.32(10) ?
    N6 C5 C2 . 3_757 130.06(10) ?
    N3 C5 C2 . 3_757 118.51(10) ?
    N9 C7 C8 . . 178.22(15) ?
    N8 C8 C9 . . 123.16(12) ?
    N8 C8 C7 . . 115.56(11) ?
    C9 C8 C7 . . 121.28(11) ?
    N7 C9 C8 . . 121.16(12) ?
    N7 C9 H9 . . 119.4 ?
    C8 C9 H9 . . 119.4 ?
    N7 C10 C11 . . 122.70(13) ?
    N7 C10 H10 . . 118.6 ?
    C11 C10 H10 . . 118.6 ?
    N8 C11 C10 . . 121.74(12) ?
    N8 C11 H11 . . 119.1 ?
    C10 C11 H11 . . 119.1 ?
loop_
    _geom_torsion_atom_site_label_1
    _geom_torsion_atom_site_label_2
    _geom_torsion_atom_site_label_3
    _geom_torsion_atom_site_label_4
    _geom_torsion_site_symmetry_1
    _geom_torsion_site_symmetry_2
    _geom_torsion_site_symmetry_3
    _geom_torsion_site_symmetry_4
    _geom_torsion
    _geom_torsion_publ_flag
    N3 Cu1 N2 C3 . . . . 5.57(11) ?
    N3 Cu1 N2 C3 3_757 . . . -174.43(11) ?
    O1 Cu1 N2 C3 . . . . 95.74(11) ?
    O1 Cu1 N2 C3 3_757 . . . -84.25(11) ?
    N3 Cu1 N2 C2 . . . . -172.94(8) ?
    N3 Cu1 N2 C2 3_757 . . . 7.06(8) ?
    O1 Cu1 N2 C2 . . . . -82.77(8) ?
    O1 Cu1 N2 C2 3_757 . . . 97.24(8) ?
    N2 Cu1 N3 C5 3_757 . . . 6.01(8) ?
    N2 Cu1 N3 C5 . . . . -173.99(8) ?
    O1 Cu1 N3 C5 . . . . 97.81(8) ?
    O1 Cu1 N3 C5 3_757 . . . -82.19(8) ?
    N2 Cu1 N3 N4 3_757 . . . -174.98(13) ?
    N2 Cu1 N3 N4 . . . . 5.01(13) ?
    O1 Cu1 N3 N4 . . . . -83.19(12) ?
    O1 Cu1 N3 N4 3_757 . . . 96.82(12) ?
    C5 N3 N4 N5 . . . . 0.14(12) ?
    Cu1 N3 N4 N5 . . . . -178.91(9) ?
    N3 N4 N5 N6 . . . . 0.05(13) ?
    N4 N5 N6 C5 . . . . -0.22(13) ?
    C4 N1 C1 C2 . . . . -1.06(18) ?
    C3 N2 C2 C1 . . . . -2.18(17) ?
    Cu1 N2 C2 C1 . . . . 176.51(9) ?
    C3 N2 C2 C5 . . . 3_757 174.67(10) ?
    Cu1 N2 C2 C5 . . . 3_757 -6.64(12) ?
    N1 C1 C2 N2 . . . . 2.97(18) ?
    N1 C1 C2 C5 . . . 3_757 -173.49(11) ?
    C2 N2 C3 C4 . . . . -0.28(17) ?
    Cu1 N2 C3 C4 . . . . -178.73(9) ?
    C1 N1 C4 C3 . . . . -1.44(19) ?
    N2 C3 C4 N1 . . . . 2.2(2) ?
    N5 N6 C5 N3 . . . . 0.31(13) ?
    N5 N6 C5 C2 . . . 3_757 -175.83(11) ?
    N4 N3 C5 N6 . . . . -0.29(13) ?
    Cu1 N3 C5 N6 . . . . 179.06(7) ?
    N4 N3 C5 C2 . . . 3_757 176.35(10) ?
    Cu1 N3 C5 C2 . . . 3_757 -4.31(13) ?
    C11 N8 C8 C9 . . . . -1.01(18) ?
    C11 N8 C8 C7 . . . . 179.02(12) ?
    C10 N7 C9 C8 . . . . 0.21(19) ?
    N8 C8 C9 N7 . . . . 0.7(2) ?
    C7 C8 C9 N7 . . . . -179.38(12) ?
    C9 N7 C10 C11 . . . . -0.7(2) ?
    C8 N8 C11 C10 . . . . 0.56(19) ?
    N7 C10 C11 N8 . . . . 0.3(2) ?
loop_
    _geom_hbond_atom_site_label_D
    _geom_hbond_atom_site_label_H
    _geom_hbond_atom_site_label_A
    _geom_hbond_site_symmetry_A
    _geom_hbond_distance_DH
    _geom_hbond_distance_HA
    _geom_hbond_distance_DA
    _geom_hbond_angle_DHA
    O1 H1W N5 4_566 0.801(17) 2.065(17) 2.8577(13) 169.8(18)
    O1 H2W N6 2_747 0.810(13) 2.048(14) 2.8543(14) 172.9(18)
    C1 H1 N9 4 0.95 2.57 3.2993(17) 134.1
    C3 H3 N4 . 0.95 2.51 3.2825(15) 138.1
    C11 H11 N1 3_656 0.95 2.51 3.2800(17) 138.0
_iucr_refine_instructions_details
;
TITL I (5p) in P 21/c, qk2063 recalc
CELL  0.71073  13.5910  12.7840   7.2160   90.000  104.930   90.000
ZERR     2.00   0.0000   0.0000   0.0000    0.000    0.000    0.000
LATT   1
SYMM  - X, 1/2 + Y, 1/2 - Z
SFAC  C    H    N    O    CU
UNIT  40   32   36   4    2
TEMP -173
SIZE  0.1 0.08 0.06
MERG   2
DFIX     1.400   0.020 H1W H2W
DFIX     0.820   0.020 H2W O1
FMAP   2
PLAN   25
ACTA
BOND   $H
CONF
L.S.   8
eqiv    $1    -x+2, -y, -z+2
eqiv    $2    x, -y+0.5, z+0.5
eqiv    $3    -x+2, y-0.5, -z+2.5
eqiv    $4    x, -y-0.5, z-0.5
eqiv    $5    -x+1, -y, -z+1
htab
htab o1 n5_$2
htab o1 n6_$3
htab C1 N9_$4
htab C3 N4
htab C11 N1_$5
omit   -12   1   9
WGHT    0.038700    0.609000
FVAR       0.07498
CU1   5    1.000000    0.000000    1.000000    10.50000    0.01191    0.00595 =
         0.01099   -0.00041   -0.00058   -0.00037
O1    4    0.899155   -0.010425    1.219070    11.00000    0.02046    0.01053 =
         0.01393   -0.00034    0.00317   -0.00074
H1W   2    0.900849    0.045197    1.271044    11.00000    0.02182
H2W   2    0.919691   -0.057748    1.293730    11.00000    0.02774
N1    3    0.717203   -0.158797    0.540015    11.00000    0.01784    0.01925 =
         0.01868   -0.00299   -0.00005   -0.00326
N2    3    0.877423   -0.055298    0.792185    11.00000    0.01392    0.00968 =
         0.01155   -0.00093    0.00284   -0.00098
N3    3    0.971705    0.152160    0.966940    11.00000    0.01381    0.00898 =
         0.01099    0.00015    0.00161    0.00044
N4    3    0.900825    0.218673    0.867945    11.00000    0.01698    0.01038 =
         0.01417    0.00205    0.00355    0.00296
N5    3    0.932877    0.314351    0.915445    11.00000    0.01974    0.01041 =
         0.01547    0.00087    0.00570    0.00158
N6    3    1.024873    0.312912    1.045608    11.00000    0.02023    0.00889 =
         0.01581   -0.00040    0.00681   -0.00039
N7    3    0.646615    0.299391    0.974454    11.00000    0.01879    0.02221 =
         0.02254   -0.00303    0.00242   -0.00265
N8    3    0.517385    0.133142    0.808868    11.00000    0.01514    0.02248 =
         0.01755   -0.00320    0.00200   -0.00166
N9    3    0.667098   -0.076228    0.971575    11.00000    0.02311    0.02470 =
         0.03155    0.00306    0.00440   -0.00033
C1    1    0.787399   -0.211471    0.670134    11.00000    0.01681    0.01349 =
         0.01537   -0.00276    0.00256   -0.00436
AFIX  43
H1    2    0.781633   -0.285274    0.678569    11.00000   -1.20000
AFIX   0
C2    1    0.868813   -0.160409    0.793596    11.00000    0.01405    0.01034 =
         0.01072   -0.00150    0.00417   -0.00203
C3    1    0.807150   -0.001970    0.664173    11.00000    0.01593    0.01335 =
         0.01390    0.00055    0.00136    0.00022
AFIX  43
H3    2    0.810785    0.072164    0.659690    11.00000   -1.20000
AFIX   0
C4    1    0.728090   -0.055049    0.536482    11.00000    0.01706    0.01861 =
         0.01641   -0.00036   -0.00225   -0.00023
AFIX  43
H4    2    0.680163   -0.015733    0.443419    11.00000   -1.20000
AFIX   0
C5    1    1.045981    0.211686    1.073981    11.00000    0.01546    0.00870 =
         0.01166   -0.00044    0.00514   -0.00127
C7    1    0.644088    0.010118    0.950520    11.00000    0.01526    0.02484 =
         0.01785    0.00073    0.00319   -0.00195
C8    1    0.612093    0.118129    0.919858    11.00000    0.01542    0.01992 =
         0.01414   -0.00024    0.00383   -0.00152
C9    1    0.676640    0.199906    1.001515    11.00000    0.01440    0.02276 =
         0.01836   -0.00091    0.00123   -0.00255
AFIX  43
H9    2    0.743169    0.184548    1.077764    11.00000   -1.20000
AFIX   0
C10   1    0.551974    0.314799    0.866130    11.00000    0.01963    0.02089 =
         0.02252   -0.00194    0.00328    0.00109
AFIX  43
H10   2    0.527365    0.384462    0.844440    11.00000   -1.20000
AFIX   0
C11   1    0.487822    0.232764    0.783577    11.00000    0.01529    0.02463 =
         0.02067   -0.00296    0.00047    0.00103
AFIX  43
H11   2    0.421329    0.248284    0.707343    11.00000   -1.20000
HKLF 4
REM  5p-qk2063 in P 21/c, qk2063 recalc
REM R1 =  0.0272 for   3265 Fo > 4sig(Fo)  and  0.0344 for all   3711 data
REM    195 parameters refined using      2 restraints
END
WGHT      0.0385      0.6127
REM Highest difference peak  0.616,  deepest hole -0.236,  1-sigma level  0.082
Q1    1   1.0112  0.1789  1.0214  11.00000  0.05    0.62
Q2    1   0.6424  0.1578  0.9617  11.00000  0.05    0.57
Q3    1   1.0840  0.1867  1.1276  11.00000  0.05    0.49
Q4    1   0.9797  0.1014  0.9643  11.00000  0.05    0.49
Q5    1   1.0377  0.2589  1.0634  11.00000  0.05    0.46
Q6    1   0.9390  0.1843  0.9095  11.00000  0.05    0.45
Q7    1   0.9814  0.3142  0.9737  11.00000  0.05    0.45
Q8    1   0.8249 -0.1848  0.7253  11.00000  0.05    0.44
Q9    1   0.7634 -0.0295  0.6139  11.00000  0.05    0.43
Q10   1   0.8682 -0.1093  0.7928  11.00000  0.05    0.43
Q11   1   0.9196 -0.0271  0.qk20638602  11.00000  0.05    0.43
Q12   1   0.7187 -0.1196  0.5390  11.00000  0.05    0.41
Q13   1   0.7557 -0.1822  0.6043  11.00000  0.05    0.41
Q14   1   0.5639  0.1254  0.8739  11.00000  0.05    0.41
Q15   1   0.6043  0.3033  0.9152  11.00000  0.05    0.37
Q16   1   0.6581  0.2465  0.9857  11.00000  0.05    0.36
Q17   1   0.6774  0.3411  1.0176  11.00000  0.05    0.35
Q18   1   0.6249 -0.0141  0.9386  11.00000  0.05    0.34
Q19   1   0.5263  0.2730  0.8262  11.00000  0.05    0.34
Q20   1   0.8377 -0.0320  0.7340  11.00000  0.05    0.33
Q21   1   0.6599 -0.0023  0.9982  11.00000  0.05    0.33
Q22   1   0.6682 -0.1781  0.4815  11.00000  0.05    0.32
Q23   1   1.0538  0.3500  1.0721  11.00000  0.05    0.32
Q24   1   0.6338  0.0725  0.9537  11.00000  0.05    0.31
Q25   1   0.9103  0.3534  0.8837  11.00000  0.05    0.30
;
