# Supplementary material for: Di­aqua­bis­[5-(2-pyrazin-2-yl)tetra­zolato]copper(II)–pyrazine-2-carbo­nitrile (1/2)
Source: Acta Crystallogr Sect E Struct Rep Online. 2014 Feb 5;70(Pt 3):m80–1. doi: 10.1107/S1600536814002293 (PMC3998497; doi:10.1107/S1600536814002293)
Supplement: Supplementary file 2 [file e-70-00m80-Isup2.hkl]

# 
# h,k,l, Fc-squared, Fo-squared, sigma(Fo-squared) and status flag 
# 
data_I
_shelx_title ' I (5p) in P 21/c, qk2063 recalc' 
_shelx_refln_list_code          4 
_shelx_F_calc_maximum      385.97 
_exptl_crystal_F_000       614.00 
_reflns_d_resolution_high  0.6990 
 
loop_ 
 _symmetry_equiv_pos_as_xyz 
 'x, y, z' 
 '-x, y+1/2, -z+1/2' 
 '-x, -y, -z' 
 'x, -y-1/2, z-1/2' 
 
_cell_length_a    13.5910 
_cell_length_b    12.7840 
_cell_length_c     7.2160 
_cell_angle_alpha  90.000 
_cell_angle_beta  104.930 
_cell_angle_gamma  90.000 
 
_shelx_F_squared_multiplier     1.000 
 
loop_ 
 _refln_index_h 
 _refln_index_k 
 _refln_index_l 
 _refln_F_squared_calc 
 _refln_F_squared_meas 
 _refln_F_squared_sigma 
 _refln_observed_status 
   2   0   0    10415.47    12039.48     77.58 o 
   3   0   0     8799.45    10146.78     90.51 o 
   4   0   0      971.92      887.17      8.25 o 
   5   0   0      746.20      823.39      6.53 o 
   6   0   0     4271.14     4751.65     29.20 o 
   7   0   0        5.47       30.73      1.54 o 
   8   0   0     2934.57     3100.22     21.08 o 
   9   0   0     2552.86     2529.06     18.77 o 
  10   0   0     1613.44     1539.43     12.78 o 
  11   0   0     1015.42     1027.91      9.88 o 
  12   0   0       27.53       30.81      2.47 o 
  13   0   0      148.30      150.15      4.30 o 
  14   0   0      273.72      291.93      7.80 o 
  15   0   0      505.04      507.41      8.91 o 
  16   0   0       55.45       65.04      6.71 o 
  17   0   0       22.06       17.63      7.32 o 
  18   0   0      313.78      363.01     67.59 o 
   1   1   0       50.19       43.31      2.07 o 
   2   1   0     2798.11     2757.98     12.24 o 
   3   1   0     5579.92     5895.69     34.58 o 
   4   1   0      200.46      165.72      1.55 o 
   5   1   0      112.96      123.11      1.34 o 
   6   1   0       47.00       38.61      0.98 o 
   7   1   0        1.95        1.30      0.57 o 
   8   1   0     1278.95     1427.80      8.12 o 
   9   1   0       62.92       55.86      1.58 o 
  10   1   0      296.11      333.31      3.33 o 
  11   1   0      295.95      308.69      3.57 o 
  12   1   0        5.23        3.38      1.43 o 
  13   1   0      237.30      226.33      3.84 o 
  14   1   0      287.71      287.27      4.59 o 
  15   1   0       68.37       66.24      2.90 o 
  16   1   0        7.76        5.42      2.95 o 
  17   1   0        1.70       -1.03      4.40 o 
  18   1   0        0.84       -6.60      6.60 o 
   0   2   0      366.92      391.10      3.02 o 
   1   2   0     2725.54     2672.42     11.26 o 
   2   2   0      572.57      591.70      3.08 o 
   3   2   0      886.25      792.23      4.33 o 
   4   2   0      174.70      198.99      1.74 o 
   5   2   0     1571.29     1551.83      8.55 o 
   6   2   0     1269.31     1162.21      6.24 o 
   7   2   0     2769.78     2771.18     13.99 o 
   8   2   0     2436.92     2455.44     13.10 o 
   9   2   0     1737.44     1694.93      9.86 o 
  10   2   0     1657.23     1632.11     10.08 o 
  11   2   0     2376.29     2429.68     13.43 o 
  12   2   0      828.23      801.27      6.27 o 
  13   2   0      201.33      210.06      3.85 o 
  14   2   0      211.46      214.63      4.14 o 
  15   2   0      641.09      635.43      7.67 o 
  16   2   0      470.84      497.27     10.16 o 
  17   2   0      532.63      534.05     12.19 o 
  18   2   0      112.98      104.47     13.72 o 
   1   3   0     2968.14     3275.45     13.41 o 
   2   3   0       27.33       22.27      0.62 o 
   3   3   0       35.07       23.66      0.62 o 
   4   3   0     3689.60     3795.65     17.54 o 
   5   3   0     1928.78     2063.68     10.10 o 
   6   3   0     2588.96     2897.46     13.83 o 
   7   3   0      516.51      556.93      3.82 o 
   8   3   0      411.20      442.70      3.44 o 
   9   3   0      188.92      191.19      2.51 o 
  10   3   0      105.65       88.73      2.11 o 
  11   3   0      548.31      560.13      5.17 o 
  12   3   0      424.78      396.81      4.47 o 
  13   3   0        2.16        2.93      1.79 o 
  14   3   0        9.59        8.53      2.16 o 
  15   3   0       55.60       43.19      3.46 o 
  16   3   0       68.16       66.12      4.73 o 
  17   3   0       41.47       25.16      6.05 o 
  18   3   0       74.59       92.08      9.92 o 
   0   4   0     8603.67     8681.44     50.52 o 
   1   4   0     7249.32     7553.85     28.95 o 
   2   4   0      777.52      684.52      3.42 o 
   3   4   0      728.21      629.27      3.63 o 
   4   4   0      118.51       91.64      1.35 o 
   5   4   0      875.55      848.87      4.93 o 
   6   4   0      780.27      742.17      4.82 o 
   7   4   0        5.96       14.14      0.85 o 
   8   4   0      551.65      501.88      3.77 o 
   9   4   0     3292.00     3308.25     16.78 o 
  10   4   0     1470.09     1454.90      9.42 o 
  11   4   0     1750.25     1731.08     10.83 o 
  12   4   0      934.61      941.08      7.40 o 
  13   4   0       28.05       32.20      2.34 o 
  14   4   0      454.32      450.66      5.97 o 
  15   4   0       76.09       75.40      3.97 o 
  16   4   0      237.23      222.03      7.00 o 
  17   4   0      296.63      309.52     12.76 o 
  18   4   0      132.50      138.68     10.83 o 
   1   5   0      775.11      872.47      4.37 o 
   2   5   0       22.17       22.53      0.68 o 
   3   5   0      934.82     1019.95      4.87 o 
   4   5   0        0.61        1.97      0.51 o 
   5   5   0      708.09      734.90      4.49 o 
   6   5   0       40.40       41.80      1.18 o 
   7   5   0      312.12      313.43      2.97 o 
   8   5   0      111.50      110.15      2.02 o 
   9   5   0      214.88      220.68      2.74 o 
  10   5   0        0.24        2.16      1.20 o 
  11   5   0       91.83       84.96      2.46 o 
  12   5   0       51.38       50.26      2.10 o 
  13   5   0      141.56      137.30      3.40 o 
  14   5   0      158.03      155.50      3.98 o 
  15   5   0        7.96       15.34      3.31 o 
  16   5   0        0.61       -4.39      4.39 o 
  17   5   0        2.30        1.27      5.82 o 
  18   5   0       73.35       94.80     16.34 o 
   0   6   0    13528.51    15617.57     79.35 o 
   1   6   0     7174.81     7872.23     28.23 o 
   2   6   0     3495.46     3341.13     14.05 o 
   3   6   0     3239.93     3465.45     14.69 o 
   4   6   0     1872.83     1774.49      8.11 o 
   5   6   0     1766.53     1753.48      8.37 o 
   6   6   0     1173.92     1163.83      6.24 o 
   7   6   0     1533.41     1475.50      7.98 o 
   8   6   0      630.13      607.01      4.46 o 
   9   6   0      940.91      952.02      6.31 o 
  10   6   0      490.69      495.41      4.31 o 
  11   6   0     1481.56     1523.86      9.60 o 
  12   6   0       45.36       51.01      2.41 o 
  13   6   0      200.47      220.69      4.57 o 
  14   6   0      512.02      540.94      7.68 o 
  15   6   0      133.37      140.85      5.26 o 
  16   6   0      170.99      179.78      7.44 o 
  17   6   0      219.55      210.00      9.99 o 
   1   7   0      221.59      291.07      2.36 o 
   2   7   0      745.03      837.22      4.76 o 
   3   7   0       23.45       21.93      0.95 o 
   4   7   0        0.57        0.61      0.68 o 
   5   7   0        6.27        4.83      0.74 o 
   6   7   0      262.12      262.93      2.68 o 
   7   7   0      742.60      734.34      4.78 o 
   8   7   0      472.13      441.80      3.76 o 
   9   7   0       40.10       33.53      1.46 o 
  10   7   0       10.85        9.92      1.43 o 
  11   7   0      769.60      733.44      5.89 o 
  12   7   0       26.93       26.18      2.42 o 
  13   7   0        8.35       14.80      2.62 o 
  14   7   0       15.20        8.10      3.27 o 
  15   7   0        0.07       -1.17      4.12 o 
  16   7   0        7.54        1.67      6.39 o 
  17   7   0       20.96        5.73      7.00 o 
   0   8   0       66.58       38.79      1.41 o 
   1   8   0      127.20       90.43      1.56 o 
   2   8   0     2122.83     2057.17     20.16 o 
   3   8   0        5.56        3.85      0.84 o 
   4   8   0     1021.04     1003.68      6.18 o 
   5   8   0     1771.46     1704.23      8.98 o 
   6   8   0     1269.84     1220.65      7.01 o 
   7   8   0      131.45      122.25      2.28 o 
   8   8   0     1752.49     1723.43      9.17 o 
   9   8   0      117.74      132.36      2.61 o 
  10   8   0     2652.38     2648.23     13.38 o 
  11   8   0      851.74      839.91      6.33 o 
  12   8   0      648.04      617.54      6.80 o 
  13   8   0      431.18      416.72      6.19 o 
  14   8   0      150.18      145.42      5.27 o 
  15   8   0       21.64       18.33      4.51 o 
  16   8   0      139.33      134.54      6.74 o 
   1   9   0      127.96      141.61      1.99 o 
   2   9   0        9.01        6.93      0.93 o 
   3   9   0       45.34       49.90      1.33 o 
   4   9   0        8.16        9.51      1.12 o 
   5   9   0       79.69       66.48      1.81 o 
   6   9   0      723.39      709.00      5.04 o 
   7   9   0      232.36      222.13      3.15 o 
   8   9   0      204.77      179.98      2.89 o 
   9   9   0      341.64      329.56      3.92 o 
  10   9   0      138.14      131.22      3.09 o 
  11   9   0      229.28      220.88      4.09 o 
  12   9   0        0.37        3.28      2.42 o 
  13   9   0      105.47      118.40      4.00 o 
  14   9   0        0.18       -2.49      3.86 o 
  15   9   0       47.17       42.54      5.57 o 
  16   9   0        0.64       -4.41      6.51 o 
   0  10   0     3081.93     3274.18     18.80 o 
   1  10   0     1188.88     1238.87      6.17 o 
   2  10   0      990.94     1009.83      6.00 o 
   3  10   0     2172.61     2136.05      9.89 o 
   4  10   0      126.65      145.40      2.52 o 
   5  10   0     2129.32     2144.47     11.66 o 
   6  10   0      783.63      772.06      5.64 o 
   7  10   0      136.84      115.95      3.09 o 
   8  10   0        4.56        4.25      1.51 o 
   9  10   0     1567.71     1559.62      9.56 o 
  10  10   0      351.16      367.92      4.73 o 
  11  10   0      838.96      837.53      7.00 o 
  12  10   0      562.44      586.54      7.36 o 
  13  10   0      454.41      463.31      7.54 o 
  14  10   0      100.55      107.64      5.57 o 
  15  10   0       97.48       96.38      6.22 o 
   1  11   0      811.12      714.67      4.51 o 
   2  11   0      691.02      683.60      4.72 o 
   3  11   0       23.50       26.48      1.50 o 
   4  11   0       97.47       80.28      1.96 o 
   5  11   0      782.25      715.60      5.48 o 
   6  11   0      741.20      720.96      5.82 o 
   7  11   0      149.97      147.95      3.55 o 
   8  11   0       65.89       53.40      2.24 o 
   9  11   0       37.50       34.28      2.73 o 
  10  11   0       91.42       85.79      3.14 o 
  11  11   0       35.53       31.66      2.97 o 
  12  11   0        3.07        7.43      3.52 o 
  13  11   0       20.37       14.92      4.52 o 
  14  11   0      134.87      128.24      6.69 o 
  15  11   0        0.05      -11.84     11.86 o 
   0  12   0      517.64      521.13      5.68 o 
   1  12   0     1077.59     1083.26      6.23 o 
   2  12   0      442.28      447.23      3.96 o 
   3  12   0      575.70      637.50      5.05 o 
   4  12   0      521.58      537.16      4.93 o 
   5  12   0      503.17      510.14      4.88 o 
   6  12   0      822.49      889.17      6.62 o 
   7  12   0     1109.58     1070.25      7.74 o 
   8  12   0      298.37      301.04      4.89 o 
   9  12   0      502.44      518.58      5.99 o 
  10  12   0      354.77      332.24      5.96 o 
  11  12   0      674.35      692.95      8.89 o 
  12  12   0      359.81      368.31      9.98 o 
  13  12   0      103.81      110.12      6.07 o 
  14  12   0      324.13      314.81     17.90 o 
   1  13   0        5.75        2.06      1.58 o 
   2  13   0        2.68        3.27      1.63 o 
   3  13   0       56.05       53.90      2.05 o 
   4  13   0       11.88        9.64      2.04 o 
   5  13   0       96.70      100.96      2.90 o 
   6  13   0      116.25      126.90      3.22 o 
   7  13   0        7.90        9.85      2.29 o 
   8  13   0       61.21       67.29      3.41 o 
   9  13   0        5.46        2.99      2.69 o 
  10  13   0        3.42        3.83      3.29 o 
  11  13   0       56.33       58.28      4.72 o 
  12  13   0        9.21       11.31      4.98 o 
  13  13   0      424.50      433.67     12.51 o 
   0  14   0     2402.44     2213.53     18.13 o 
   1  14   0      983.24      930.15      8.25 o 
   2  14   0      169.86      167.12      4.10 o 
   3  14   0      391.87      391.59      5.84 o 
   4  14   0      309.50      287.44      5.92 o 
   5  14   0      224.74      231.01      5.57 o 
   6  14   0      766.45      770.32      8.12 o 
   7  14   0       30.60       24.77      2.72 o 
   8  14   0      301.66      288.39      6.84 o 
   9  14   0      727.21      715.74      9.18 o 
  10  14   0      580.46      572.40     11.70 o 
  11  14   0      207.82      195.86      6.79 o 
  12  14   0      137.48      134.90     10.23 o 
   1  15   0       64.99       61.62      3.54 o 
   2  15   0        7.82       10.81      3.16 o 
   3  15   0       10.38        7.87      3.19 o 
   4  15   0       28.21       28.11      3.42 o 
   5  15   0       16.77       12.57      3.49 o 
   6  15   0        3.98        6.81      3.47 o 
   7  15   0        4.39        5.88      5.29 o 
   8  15   0       66.48       68.78      4.54 o 
   9  15   0      192.99      208.94      7.13 o 
  10  15   0       75.49       69.39      6.28 o 
   0  16   0      877.81      919.01     14.84 o 
   1  16   0      118.11      106.02      4.61 o 
   2  16   0      520.83      525.72      8.51 o 
   3  16   0      332.35      348.20      7.74 o 
   4  16   0      221.77      225.28      6.95 o 
   5  16   0      379.16      385.57      8.04 o 
   6  16   0      335.58      328.06      8.37 o 
   7  16   0      133.84      128.33      5.89 o 
   8  16   0      189.26      184.09      7.52 o 
   9  16   0      219.63      212.20     10.29 o 
   1  17   0       80.84       96.63      5.09 o 
   2  17   0       40.23       39.79      4.71 o 
   3  17   0        8.07        7.54      4.56 o 
   4  17   0       21.67       12.96      4.70 o 
   5  17   0        1.28        0.15      5.07 o 
   6  17   0       25.88       31.82      5.95 o 
   0  18   0      815.99      753.92     21.11 o 
   1  18   0      675.12      694.22     12.32 o 
   2  18   0       52.01       54.47      5.80 o 
   3  18   0       15.10       11.55      5.70 o 
 -19   1   1      248.46      284.71     28.75 o 
 -18   1   1      293.06      318.80     16.58 o 
 -17   1   1      577.50      562.80     12.19 o 
 -16   1   1      326.43      341.61      9.06 o 
 -15   1   1      140.05      144.27      5.97 o 
 -14   1   1      104.50      102.86      2.87 o 
 -13   1   1      234.77      232.85      3.97 o 
 -12   1   1      647.88      634.47      5.04 o 
 -11   1   1      648.30      629.05      5.12 o 
 -10   1   1      885.53      835.58      5.78 o 
  -9   1   1     4745.34     4870.86     24.19 o 
  -8   1   1     3968.35     4022.96     19.70 o 
  -7   1   1      912.03      745.38      5.55 o 
  -6   1   1     5400.68     5558.77     28.86 o 
  -5   1   1      412.57      356.71      2.96 o 
  -4   1   1     1211.71     1308.26      7.77 o 
  -3   1   1     3960.16     4059.82     21.99 o 
  -2   1   1     7514.37     8491.71     70.08 o 
  -1   1   1     7157.39     7980.82     51.48 o 
   0   1   1     6178.05     6958.92     54.70 o 
   1   1   1       22.29       22.69      0.60 o 
   2   1   1     6656.05     6923.53     51.47 o 
   3   1   1     8670.13     9214.50     49.97 o 
   4   1   1      684.21      550.49      2.98 o 
   5   1   1     4165.67     4386.90     16.93 o 
   6   1   1     3748.75     3910.33     16.37 o 
   7   1   1       93.95       83.56      1.36 o 
   8   1   1     1582.93     1614.45      8.09 o 
   9   1   1     1230.07     1202.72      7.18 o 
  10   1   1      514.63      497.06      4.08 o 
  11   1   1        8.45        5.34      1.18 o 
  12   1   1     1024.02     1007.27      7.14 o 
  13   1   1      922.32      936.92      7.08 o 
  14   1   1      690.07      697.61      6.87 o 
  15   1   1      211.04      206.58      5.80 o 
  16   1   1      178.03      191.51      9.54 o 
  17   1   1       29.08        7.41      8.00 o 
  18   1   1       63.04       53.64     24.01 o 
 -19   2   1        0.32        6.74      8.91 o 
 -18   2   1       16.85       18.70      7.56 o 
 -17   2   1        0.81       -0.77      4.20 o 
 -16   2   1      183.07      178.17      6.15 o 
 -15   2   1      372.09      386.03      5.68 o 
 -14   2   1      341.30      333.72      4.77 o 
 -13   2   1      113.79      112.52      2.75 o 
 -12   2   1       22.30       23.20      1.58 o 
 -11   2   1      900.24      905.17      6.46 o 
 -10   2   1      388.69      391.99      3.84 o 
  -9   2   1      533.64      585.27      4.42 o 
  -8   2   1     1020.00     1066.68      6.73 o 
  -7   2   1      257.09      261.80      2.65 o 
  -6   2   1      140.05      127.31      1.73 o 
  -5   2   1      641.12      673.15      4.21 o 
  -4   2   1      189.33      207.43      1.68 o 
  -3   2   1     1137.37     1113.96      6.75 o 
  -2   2   1     2141.35     2241.92     11.60 o 
  -1   2   1     3620.31     3800.80     16.37 o 
   0   2   1      466.18      437.05      2.33 o 
   1   2   1       46.26       60.70      1.07 o 
   2   2   1      517.71      562.61      3.06 o 
   3   2   1      502.04      484.96      2.74 o 
   4   2   1     1270.26     1349.30      6.49 o 
   5   2   1     1287.90     1413.70      6.50 o 
   6   2   1      205.10      273.33      1.99 o 
   7   2   1      548.62      564.30      3.35 o 
   8   2   1     1835.03     1921.22      8.77 o 
   9   2   1       45.78       35.66      1.22 o 
  10   2   1      157.37      152.73      2.38 o 
  11   2   1     1177.31     1133.64      7.27 o 
  12   2   1      441.07      454.85      4.83 o 
  13   2   1      251.44      223.29      4.05 o 
  14   2   1        0.89        0.57      2.23 o 
  15   2   1        2.58        3.27      3.74 o 
  16   2   1        2.07       -0.31      4.06 o 
  17   2   1       40.11       41.69      8.97 o 
  18   2   1       94.88       28.92     13.86 o 
 -18   3   1      584.93      584.53     14.89 o 
 -17   3   1     1300.92     1288.88     16.70 o 
 -16   3   1      298.86      319.20      9.34 o 
 -15   3   1       72.50       77.74      3.34 o 
 -14   3   1     1964.33     1976.39     12.55 o 
 -13   3   1      178.51      173.92      3.72 o 
 -12   3   1      765.70      745.57      6.15 o 
 -11   3   1      966.82      982.24      7.12 o 
 -10   3   1       79.13       69.86      1.94 o 
  -9   3   1     1480.72     1411.06      8.88 o 
  -8   3   1     1925.72     1798.60     10.95 o 
  -7   3   1     3278.75     3211.20     17.25 o 
  -6   3   1     3305.50     3344.71     17.29 o 
  -5   3   1     1729.35     1644.80      9.00 o 
  -4   3   1      158.71      131.33      1.25 o 
  -3   3   1     2521.34     2647.78     14.70 o 
  -2   3   1      152.15      104.09      1.22 o 
  -1   3   1      478.99      422.91      2.51 o 
   0   3   1     5157.88     5557.65     21.23 o 
   1   3   1     2486.14     2529.30     11.23 o 
   2   3   1     6244.89     6406.60     27.22 o 
   3   3   1     8292.75     8757.71     39.56 o 
   4   3   1     2703.74     2496.76     10.84 o 
   5   3   1     1155.08      941.86      4.86 o 
   6   3   1      224.30      175.41      1.69 o 
   7   3   1       17.36       15.96      0.74 o 
   8   3   1      674.85      657.08      4.32 o 
   9   3   1     1465.04     1411.55      8.16 o 
  10   3   1      330.20      330.75      3.55 o 
  11   3   1     3777.68     3803.99     19.41 o 
  12   3   1      204.02      202.13      3.48 o 
  13   3   1      907.71      912.50      7.70 o 
  14   3   1     1964.55     1927.00     13.22 o 
  15   3   1      427.08      439.66      8.22 o 
  16   3   1       35.32       22.97      5.59 o 
  17   3   1      399.53      429.08     20.63 o 
 -18   4   1       11.61       11.94      6.79 o 
 -17   4   1       15.41       18.48      5.27 o 
 -16   4   1       68.30       65.23      4.27 o 
 -15   4   1       74.66       71.90      3.70 o 
 -14   4   1      298.22      285.10      5.06 o 
 -13   4   1     1224.78     1230.93      9.47 o 
 -12   4   1        7.87        7.29      2.01 o 
 -11   4   1      615.90      608.03      5.56 o 
 -10   4   1      429.53      447.91      4.50 o 
  -9   4   1       54.13       52.82      1.65 o 
  -8   4   1      288.44      306.76      3.14 o 
  -7   4   1       80.62       86.62      1.82 o 
  -6   4   1      506.24      515.60      3.85 o 
  -5   4   1       38.66       30.75      0.88 o 
  -4   4   1      463.90      478.11      3.09 o 
  -3   4   1      333.47      347.45      2.25 o 
  -2   4   1        7.97        8.30      0.48 o 
  -1   4   1      167.26      176.60      1.34 o 
   0   4   1      145.49      142.51      1.27 o 
   1   4   1      278.22      298.10      2.07 o 
   2   4   1      238.43      235.13      1.77 o 
   3   4   1      542.36      516.12      3.34 o 
   4   4   1      260.12      270.82      2.27 o 
   5   4   1      676.83      730.52      4.15 o 
   6   4   1       10.77        7.20      0.64 o 
   7   4   1      477.70      506.87      3.60 o 
   8   4   1      570.69      561.25      4.12 o 
   9   4   1       12.98       10.37      1.09 o 
  10   4   1     1767.36     1759.45      9.70 o 
  11   4   1      366.40      315.51      3.74 o 
  12   4   1      104.96       98.24      2.53 o 
  13   4   1      232.93      219.13      4.01 o 
  14   4   1        2.41        3.40      2.75 o 
  15   4   1        0.38       -0.65      3.56 o 
  16   4   1       35.63       17.58      5.18 o 
  17   4   1        0.56        2.32      8.24 o 
 -18   5   1      140.50      126.06      8.88 o 
 -17   5   1      233.60      225.76      8.45 o 
 -16   5   1      286.41      293.14      8.49 o 
 -15   5   1       70.51       71.49      3.87 o 
 -14   5   1       35.53       39.28      2.97 o 
 -13   5   1       35.97       39.90      2.30 o 
 -12   5   1      998.12     1010.16      7.97 o 
 -11   5   1      397.75      396.71      4.42 o 
 -10   5   1     1367.01     1324.18      8.86 o 
  -9   5   1      596.07      545.90      4.85 o 
  -8   5   1     1882.18     1789.05      9.28 o 
  -7   5   1     2190.02     2170.99     11.08 o 
  -6   5   1     2654.70     2709.87     13.20 o 
  -5   5   1        9.85        6.75      0.64 o 
  -4   5   1      501.09      430.89      3.02 o 
  -3   5   1       11.73       19.32      0.69 o 
  -2   5   1     2701.84     2844.48     12.80 o 
  -1   5   1     3679.28     3959.09     14.41 o 
   0   5   1       81.68       50.64      1.01 o 
   1   5   1     2986.72     3027.44     12.62 o 
   2   5   1      709.09      571.39      3.18 o 
   3   5   1     4399.39     4472.94     18.07 o 
   4   5   1     2196.51     2161.85     10.59 o 
   5   5   1      606.80      515.78      3.53 o 
   6   5   1       89.23       68.64      1.42 o 
   7   5   1     1275.05     1197.21      6.95 o 
   8   5   1      857.60      875.73      6.01 o 
   9   5   1     1549.46     1535.55      9.45 o 
  10   5   1      432.84      451.28      4.30 o 
  11   5   1      284.69      320.07      3.71 o 
  12   5   1      489.07      496.52      4.99 o 
  13   5   1      713.29      714.42      6.97 o 
  14   5   1      249.90      244.06      6.28 o 
  15   5   1       72.67       66.55      5.13 o 
  16   5   1      178.71      191.40      9.50 o 
  17   5   1      247.51      249.43     16.32 o 
 -18   6   1        8.50        5.31      6.70 o 
 -17   6   1        4.50        2.07      5.13 o 
 -16   6   1      148.41      147.00      5.57 o 
 -15   6   1      210.84      199.39      5.80 o 
 -14   6   1       55.41       56.56      3.11 o 
 -13   6   1       93.53       94.22      2.99 o 
 -12   6   1       31.33       31.65      2.15 o 
 -11   6   1       56.28       56.68      2.04 o 
 -10   6   1        7.06        8.26      1.35 o 
  -9   6   1      240.71      234.79      3.04 o 
  -8   6   1       19.78       30.15      1.25 o 
  -7   6   1      144.18      157.39      2.09 o 
  -6   6   1      219.45      241.84      2.42 o 
  -5   6   1       47.97       43.90      1.15 o 
  -4   6   1       43.69       44.20      1.09 o 
  -3   6   1     1749.39     1983.82      9.04 o 
  -2   6   1      145.69      159.18      1.73 o 
  -1   6   1      143.10      144.88      1.55 o 
   0   6   1      803.76      907.90      4.81 o 
   1   6   1       87.35       86.83      1.31 o 
   2   6   1       83.06       81.62      1.31 o 
   3   6   1      725.31      813.09      4.56 o 
   4   6   1      100.93      113.30      1.71 o 
   5   6   1      191.64      227.39      2.57 o 
   6   6   1      344.29      343.08      3.05 o 
   7   6   1        8.17        6.94      0.78 o 
   8   6   1        1.29        2.70      1.06 o 
   9   6   1       65.17       55.53      1.90 o 
  10   6   1      258.95      261.07      3.43 o 
  11   6   1      110.18      105.88      2.55 o 
  12   6   1      437.03      404.05      4.65 o 
  13   6   1       82.89       75.70      3.09 o 
  14   6   1        0.75        3.10      3.15 o 
  15   6   1       33.28       27.51      5.47 o 
  16   6   1       11.87        6.99      7.19 o 
  17   6   1        1.80        9.08      8.48 o 
 -17   7   1      932.34      951.10     13.75 o 
 -16   7   1      120.70      114.14      5.71 o 
 -15   7   1      304.96      296.12      7.21 o 
 -14   7   1      455.78      440.52      7.02 o 
 -13   7   1      365.52      367.04      5.34 o 
 -12   7   1       22.87       18.15      2.02 o 
 -11   7   1     1091.11     1097.56      7.62 o 
 -10   7   1        4.37        5.05      1.39 o 
  -9   7   1     1388.63     1404.55      7.85 o 
  -8   7   1     3953.03     4056.54     18.02 o 
  -7   7   1     2755.20     2809.22     13.58 o 
  -6   7   1     1616.84     1620.28      8.58 o 
  -5   7   1     4225.71     4523.08     18.94 o 
  -4   7   1      503.73      418.30      3.12 o 
  -3   7   1     1015.45      968.55      5.40 o 
  -2   7   1      839.03      725.12      4.05 o 
  -1   7   1      814.70      705.04      4.30 o 
   0   7   1     2290.46     2318.44      9.95 o 
   1   7   1     2165.09     2047.51      9.63 o 
   2   7   1     7477.58     8355.65     33.19 o 
   3   7   1     2804.92     2912.28     12.63 o 
   4   7   1     3641.34     3796.94     15.52 o 
   5   7   1     3244.54     3297.68     14.51 o 
   6   7   1      714.85      732.66      5.13 o 
   7   7   1        5.02        5.04      1.09 o 
   8   7   1     1529.90     1536.90      9.32 o 
   9   7   1       73.29       73.50      2.07 o 
  10   7   1      855.69      849.34      6.29 o 
  11   7   1     1078.80     1076.52      7.47 o 
  12   7   1      576.67      588.79      5.68 o 
  13   7   1      317.69      314.15      5.89 o 
  14   7   1     1224.83     1268.17     12.34 o 
  15   7   1       31.08       34.15      5.51 o 
  16   7   1       43.52       31.14      8.07 o 
 -17   8   1        0.82       -2.02      5.73 o 
 -16   8   1        1.22       -4.75      4.75 o 
 -15   8   1      153.44      157.09      5.10 o 
 -14   8   1       27.68       33.84      3.41 o 
 -13   8   1       23.75       22.19      2.61 o 
 -12   8   1      115.58      117.73      2.98 o 
 -11   8   1        0.44       -1.51      1.63 o 
 -10   8   1        0.58        1.91      1.50 o 
  -9   8   1      295.18      309.60      3.46 o 
  -8   8   1      880.28      872.09      5.82 o 
  -7   8   1     1304.88     1324.19      7.65 o 
  -6   8   1      100.68      106.04      1.98 o 
  -5   8   1       21.26       17.25      1.04 o 
  -4   8   1       96.50       77.68      1.85 o 
  -3   8   1      353.26      371.43      3.26 o 
  -2   8   1      357.61      407.64      3.09 o 
  -1   8   1      240.77      272.49      2.88 o 
   0   8   1       45.58       51.54      1.22 o 
   1   8   1      163.86      151.06      1.95 o 
   2   8   1      358.64      351.07      2.97 o 
   3   8   1       44.00       47.75      1.36 o 
   4   8   1     1179.92     1149.43      6.35 o 
   5   8   1      686.95      680.04      4.44 o 
   6   8   1      167.05      187.57      2.65 o 
   7   8   1       55.52       50.98      1.71 o 
   8   8   1       28.20       24.40      1.40 o 
   9   8   1      378.15      385.71      4.52 o 
  10   8   1       38.46       37.05      2.09 o 
  11   8   1        0.03        1.22      2.11 o 
  12   8   1      121.16      117.40      3.70 o 
  13   8   1        6.72        8.73      3.20 o 
  14   8   1       47.13       52.36      5.12 o 
  15   8   1       29.86       28.18      6.32 o 
  16   8   1      157.18      175.52      9.70 o 
 -16   9   1      167.23      166.99      6.80 o 
 -15   9   1      142.22      136.33      6.35 o 
 -14   9   1      553.21      536.69      9.07 o 
 -13   9   1      299.71      305.88      6.28 o 
 -12   9   1      350.24      348.16      5.07 o 
 -11   9   1      792.85      787.86      6.52 o 
 -10   9   1      162.73      171.21      3.36 o 
  -9   9   1       58.48       57.17      1.98 o 
  -8   9   1      580.90      572.08      4.48 o 
  -7   9   1     1944.75     1975.06     10.13 o 
  -6   9   1     1756.25     1734.47      8.66 o 
  -5   9   1      713.35      661.54      4.69 o 
  -4   9   1      617.18      618.35      4.83 o 
  -3   9   1     1704.53     1654.18      8.83 o 
  -2   9   1      660.99      613.48      4.48 o 
  -1   9   1      895.49      860.67      4.93 o 
   0   9   1     4080.33     4128.57     17.32 o 
   1   9   1     1029.37     1079.49      5.98 o 
   2   9   1     2423.18     2353.44     10.79 o 
   3   9   1     2904.50     2920.74     13.78 o 
   4   9   1     1791.90     1765.84      9.51 o 
   5   9   1        5.71        5.83      1.11 o 
   6   9   1      368.00      350.29      3.35 o 
   7   9   1      201.27      228.14      2.81 o 
   8   9   1     1054.27     1019.96      6.88 o 
   9   9   1      418.90      434.12      4.89 o 
  10   9   1      937.61      911.42      7.45 o 
  11   9   1     1188.05     1162.40      8.94 o 
  12   9   1      251.50      253.09      5.29 o 
  13   9   1      311.66      331.90      8.02 o 
  14   9   1      101.54       89.26      5.55 o 
  15   9   1      163.79      180.09      9.76 o 
 -16  10   1        3.42        0.21      6.94 o 
 -15  10   1        5.12        0.48      6.57 o 
 -14  10   1        2.13       -4.54      4.55 o 
 -13  10   1        0.29       -1.91      3.24 o 
 -12  10   1       86.92       84.44      3.43 o 
 -11  10   1       87.64       89.47      2.81 o 
 -10  10   1       98.66       89.75      2.62 o 
  -9  10   1       88.82       85.63      2.32 o 
  -8  10   1     1267.05     1197.58      7.25 o 
  -7  10   1        4.25        6.66      1.39 o 
  -6  10   1       20.44       21.79      1.41 o 
  -5  10   1      203.80      195.18      3.16 o 
  -4  10   1       74.64       67.60      2.09 o 
  -3  10   1      905.20      885.41      5.95 o 
  -2  10   1      584.37      572.30      4.28 o 
  -1  10   1      355.01      344.58      3.02 o 
   0  10   1     1175.84     1165.06      6.50 o 
   1  10   1       54.27       51.75      1.50 o 
   2  10   1       88.12       89.81      2.00 o 
   3  10   1        2.71        1.22      1.10 o 
   4  10   1      226.03      229.06      3.17 o 
   5  10   1     1682.88     1575.79      8.58 o 
   6  10   1       15.49       16.46      1.39 o 
   7  10   1       63.95       60.12      1.73 o 
   8  10   1       69.14       68.28      2.11 o 
   9  10   1       23.43       19.38      2.05 o 
  10  10   1       12.93       17.92      2.41 o 
  11  10   1        4.10        0.84      2.55 o 
  12  10   1        7.71        4.38      3.56 o 
  13  10   1        3.16        2.83      3.98 o 
  14  10   1        4.69        8.81      5.25 o 
  15  10   1       18.38       10.19      6.58 o 
 -15  11   1      371.97      348.92     10.98 o 
 -14  11   1      269.19      273.02      8.71 o 
 -13  11   1      234.77      253.49      7.05 o 
 -12  11   1      417.39      419.77      6.62 o 
 -11  11   1      203.21      197.90      4.36 o 
 -10  11   1      214.47      211.56      4.25 o 
  -9  11   1      499.25      511.17      5.04 o 
  -8  11   1     1134.76     1095.71      7.41 o 
  -7  11   1     1339.75     1335.57      8.89 o 
  -6  11   1     1546.07     1551.51      9.98 o 
  -5  11   1       92.56       84.62      2.53 o 
  -4  11   1      106.55      119.73      3.20 o 
  -3  11   1       68.03       73.16      1.99 o 
  -2  11   1      248.46      201.85      2.74 o 
  -1  11   1        8.99        4.10      1.11 o 
   0  11   1       48.69       56.87      1.59 o 
   1  11   1      447.23      469.14      4.00 o 
   2  11   1      190.28      191.59      2.76 o 
   3  11   1     2850.49     2884.87     13.13 o 
   4  11   1      904.93      913.79      6.00 o 
   5  11   1      883.32      808.31      5.68 o 
   6  11   1      248.38      258.70      3.59 o 
   7  11   1      340.82      318.20      3.72 o 
   8  11   1      369.60      370.72      4.80 o 
   9  11   1      724.81      724.90      6.19 o 
  10  11   1      492.56      516.99      6.24 o 
  11  11   1      645.77      657.07      8.63 o 
  12  11   1      600.56      620.88      8.94 o 
  13  11   1      260.24      260.40      8.89 o 
  14  11   1      519.27      543.65     11.73 o 
 -14  12   1        3.46       -6.28      6.28 o 
 -13  12   1      120.61      127.57      6.59 o 
 -12  12   1        7.93        8.94      3.53 o 
 -11  12   1       25.79       24.92      3.06 o 
 -10  12   1      121.86      119.74      3.61 o 
  -9  12   1        5.00        6.90      2.38 o 
  -8  12   1       79.07       83.06      2.96 o 
  -7  12   1       39.08       32.52      2.24 o 
  -6  12   1      111.02       93.04      2.92 o 
  -5  12   1      319.64      288.92      4.20 o 
  -4  12   1      144.48      121.89      2.89 o 
  -3  12   1       51.35       65.11      2.08 o 
  -2  12   1       20.77       15.04      1.49 o 
  -1  12   1      366.90      328.86      3.38 o 
   0  12   1        1.06        0.93      1.36 o 
   1  12   1      102.47       94.35      2.18 o 
   2  12   1      387.97      336.87      3.77 o 
   3  12   1        4.04       -0.05      1.49 o 
   4  12   1      366.69      336.16      4.00 o 
   5  12   1      232.73      221.74      3.58 o 
   6  12   1       15.41       12.93      1.81 o 
   7  12   1      228.62      207.71      3.58 o 
   8  12   1       70.80       72.15      2.95 o 
   9  12   1      139.53      132.53      3.50 o 
  10  12   1      185.72      198.11      6.22 o 
  11  12   1        0.16        4.08      3.82 o 
  12  12   1      193.98      231.12     12.20 o 
  13  12   1        2.05       -3.74      5.42 o 
 -13  13   1        3.25       -6.66      6.66 o 
 -12  13   1      600.60      605.03     11.42 o 
 -11  13   1      210.72      225.31      8.08 o 
 -10  13   1       56.94       60.32      3.58 o 
  -9  13   1      768.16      766.75      8.86 o 
  -8  13   1      617.05      656.78      8.48 o 
  -7  13   1      489.41      474.83      6.01 o 
  -6  13   1      927.35      953.99      7.93 o 
  -5  13   1      511.86      508.69      5.40 o 
  -4  13   1      556.26      563.19      5.59 o 
  -3  13   1     1379.06     1358.17      8.21 o 
  -2  13   1     2508.10     2327.98     11.46 o 
  -1  13   1     2232.80     2108.42     10.40 o 
   0  13   1     2011.95     2025.46     10.11 o 
   1  13   1      860.03      861.06      5.98 o 
   2  13   1     1454.60     1425.46      8.44 o 
   3  13   1     1178.37     1219.12      8.19 o 
   4  13   1      552.57      532.94      5.29 o 
   5  13   1      452.87      496.44      5.31 o 
   6  13   1      533.87      533.10      5.52 o 
   7  13   1       21.91       23.60      2.30 o 
   8  13   1      367.95      369.71      6.35 o 
   9  13   1      823.70      842.97      8.36 o 
  10  13   1        3.74        6.23      4.05 o 
  11  13   1      420.02      456.24     10.22 o 
  12  13   1      118.16      115.99      7.34 o 
 -12  14   1       48.01       74.52      7.82 o 
 -11  14   1       64.70       67.91      6.24 o 
 -10  14   1       53.20       49.63      5.08 o 
  -9  14   1       24.40       18.29      4.29 o 
  -8  14   1       11.33       11.86      3.70 o 
  -7  14   1       60.86       69.04      3.27 o 
  -6  14   1      134.31      142.14      4.16 o 
  -5  14   1      130.89      127.94      4.15 o 
  -4  14   1       69.68       74.96      3.36 o 
  -3  14   1       83.93       84.51      3.43 o 
  -2  14   1        3.90        6.85      2.68 o 
  -1  14   1       25.64       27.87      2.65 o 
   0  14   1      126.61      128.99      3.69 o 
   1  14   1       51.06       55.62      2.90 o 
   2  14   1       63.29       67.00      3.22 o 
   3  14   1       14.19       19.34      2.74 o 
   4  14   1        0.83        3.70      2.83 o 
   5  14   1       58.96       56.58      3.68 o 
   6  14   1        5.57        7.26      2.55 o 
   7  14   1       16.63       17.44      2.68 o 
   8  14   1        1.60        4.72      3.62 o 
   9  14   1       76.10       85.58      5.18 o 
  10  14   1        1.69       -5.33      5.33 o 
  11  14   1        0.58        1.64      6.42 o 
 -11  15   1      204.61      187.48     11.08 o 
 -10  15   1      114.59      107.54      7.58 o 
  -9  15   1      279.31      292.29      9.06 o 
  -8  15   1       93.54       85.01      4.65 o 
  -7  15   1      808.70      831.26      9.58 o 
  -6  15   1      647.79      621.05      8.64 o 
  -5  15   1      191.04      182.87      5.42 o 
  -4  15   1       90.79       92.32      4.04 o 
  -3  15   1      403.66      428.67      7.25 o 
  -2  15   1      220.05      201.20      5.51 o 
  -1  15   1      298.08      285.74      6.36 o 
   0  15   1      413.03      432.07      7.31 o 
   1  15   1      164.40      168.30      5.16 o 
   2  15   1      445.06      437.34      7.26 o 
   3  15   1      933.10      916.86     10.21 o 
   4  15   1      685.82      697.83      9.06 o 
   5  15   1       50.77       36.54      3.47 o 
   6  15   1      214.96      210.28      7.25 o 
   7  15   1      118.12      113.97      5.29 o 
   8  15   1      315.84      328.02      7.93 o 
   9  15   1      215.66      207.30      7.79 o 
  10  15   1      370.44      375.05     14.76 o 
  -9  16   1       39.14       32.70      8.52 o 
  -8  16   1       82.62       84.60      5.94 o 
  -7  16   1        7.78       16.44      4.80 o 
  -6  16   1        6.64       10.36      4.56 o 
  -5  16   1      107.74      113.20      4.85 o 
  -4  16   1       16.86       20.18      3.95 o 
  -3  16   1       13.55       13.87      3.87 o 
  -2  16   1        2.18        6.19      3.68 o 
  -1  16   1       88.24       96.89      4.50 o 
   0  16   1       34.72       38.02      3.96 o 
   1  16   1       14.77       19.61      3.85 o 
   2  16   1       46.17       49.15      4.17 o 
   3  16   1       14.11        9.47      3.94 o 
   4  16   1      177.24      180.96      5.64 o 
   5  16   1      108.27      110.53      4.90 o 
   6  16   1       26.35       26.05      5.13 o 
   7  16   1      107.09      120.39      6.35 o 
   8  16   1        7.32        5.63      7.28 o 
  -7  17   1       53.41       34.68      7.75 o 
  -6  17   1      184.44      173.75      6.56 o 
  -5  17   1       53.15       46.84      5.75 o 
  -4  17   1        6.82       -0.23      4.76 o 
  -3  17   1       67.66       57.75      4.90 o 
  -2  17   1       78.53       70.95      5.39 o 
  -1  17   1       38.27       30.14      4.63 o 
   0  17   1       61.35       50.50      4.83 o 
   1  17   1       19.37       17.01      4.60 o 
   2  17   1      135.20      135.45      5.55 o 
   3  17   1      196.18      190.83      6.23 o 
   4  17   1       79.86       71.92      5.46 o 
   5  17   1      671.88      690.21     12.08 o 
   6  17   1      250.43      248.32      8.36 o 
  -3  18   1       45.99       59.53      5.97 o 
  -2  18   1       14.06       20.43      5.76 o 
  -1  18   1       27.37       18.04      5.70 o 
   0  18   1      127.30      143.03      7.33 o 
   1  18   1        4.53        5.05      5.53 o 
   2  18   1        6.04        9.66      5.76 o 
 -19   0   2       61.05       47.77     13.16 o 
 -18   0   2      438.87      440.17     24.31 o 
 -17   0   2       62.23       54.07      7.37 o 
 -16   0   2        8.35        3.50      3.07 o 
 -15   0   2      103.80      104.36      5.57 o 
 -14   0   2      546.89      552.98      6.98 o 
 -13   0   2      419.69      408.16      6.12 o 
 -12   0   2      620.75      618.49      7.11 o 
 -11   0   2     1087.66     1134.26     10.58 o 
 -10   0   2        9.62       16.27      1.91 o 
  -9   0   2     2161.68     2218.30     20.00 o 
  -8   0   2        8.87        4.87      1.31 o 
  -7   0   2     2961.01     2804.23     24.98 o 
  -6   0   2     5576.44     5561.81     45.80 o 
  -5   0   2     8082.75     8315.11     66.55 o 
  -4   0   2    15046.80    16699.15    140.91 o 
  -3   0   2   148969.02   171776.80   2906.38 o 
  -2   0   2       85.82       65.35      1.26 o 
  -1   0   2     3618.38     3774.87     24.50 o 
   0   0   2    11239.88    13104.29    121.92 o 
   1   0   2      261.65      209.27      3.36 o 
   2   0   2      326.70      273.54      3.73 o 
   3   0   2    10932.43    11994.92    122.56 o 
   4   0   2      532.89      362.74      3.69 o 
   5   0   2     3883.06     4008.75     26.88 o 
   6   0   2     3597.69     3567.72     23.55 o 
   7   0   2      975.64      820.89      7.58 o 
   8   0   2      224.89      242.05      3.99 o 
   9   0   2      180.58      147.64      3.11 o 
  10   0   2      196.18      187.69      3.45 o 
  11   0   2     1293.50     1296.27     11.19 o 
  12   0   2      845.55      816.16      9.47 o 
  13   0   2      181.21      178.25      5.98 o 
  14   0   2      143.31      139.54      7.96 o 
  15   0   2      593.78      593.13     20.26 o 
  16   0   2        8.57        1.09      6.61 o 
  17   0   2       49.46       33.79     21.34 o 
 -19   1   2        0.20       -5.61      9.50 o 
 -18   1   2       28.32       22.76      6.17 o 
 -17   1   2      223.80      210.58      8.30 o 
 -16   1   2       83.56       77.13      4.03 o 
 -15   1   2        0.06        2.20      2.15 o 
 -14   1   2      111.65      114.93      2.61 o 
 -13   1   2      120.08      130.07      2.69 o 
 -12   1   2       95.04      102.71      2.31 o 
 -11   1   2      410.99      424.36      4.02 o 
 -10   1   2        4.75        3.78      1.19 o 
  -9   1   2       12.45       12.29      1.08 o 
  -8   1   2      437.33      466.70      4.15 o 
  -7   1   2      470.26      481.18      4.01 o 
  -6   1   2     1382.94     1417.02      8.51 o 
  -5   1   2      219.94      259.49      2.32 o 
  -4   1   2      125.19      129.47      1.55 o 
  -3   1   2     3131.52     3350.73     14.37 o 
  -2   1   2      139.83      127.85      1.26 o 
  -1   1   2     4234.78     4515.24     20.59 o 
   0   1   2     6311.37     6808.63     36.70 o 
   1   1   2        0.03       -0.48      0.48 o 
   2   1   2      188.20      171.49      1.69 o 
   3   1   2       22.96       14.99      0.60 o 
   4   1   2        2.92        0.33      0.55 o 
   5   1   2     2097.09     2372.59     11.34 o 
   6   1   2       22.34       15.22      0.79 o 
   7   1   2      655.06      735.80      4.79 o 
   8   1   2      456.52      455.96      3.77 o 
   9   1   2       30.68       24.55      1.19 o 
  10   1   2      613.81      589.79      4.51 o 
  11   1   2      187.13      169.58      2.70 o 
  12   1   2       58.72       49.55      2.24 o 
  13   1   2       21.42       20.91      2.48 o 
  14   1   2       11.87       10.36      2.86 o 
  15   1   2        7.90        1.79      3.74 o 
  16   1   2        4.09       -2.25      5.72 o 
  17   1   2       17.21       21.08     11.20 o 
 -19   2   2      397.76      488.24     27.88 o 
 -18   2   2      306.63      306.69     14.73 o 
 -17   2   2      260.38      265.17      8.99 o 
 -16   2   2      216.03      219.76      7.55 o 
 -15   2   2     1121.72     1109.75      8.07 o 
 -14   2   2     1047.84     1049.90      7.74 o 
 -13   2   2      468.21      450.06      5.24 o 
 -12   2   2      263.65      259.89      3.22 o 
 -11   2   2      539.22      549.23      4.34 o 
 -10   2   2      956.11      943.41      6.97 o 
  -9   2   2      950.87      882.80      5.88 o 
  -8   2   2     1760.52     1752.55      9.51 o 
  -7   2   2      668.62      538.44      3.83 o 
  -6   2   2     2564.56     2459.87     12.12 o 
  -5   2   2      461.70      348.71      2.64 o 
  -4   2   2     2846.08     2775.14     12.53 o 
  -3   2   2     1034.72     1192.33      5.72 o 
  -2   2   2      409.17      461.00      2.75 o 
  -1   2   2     2170.87     2377.12     12.49 o 
   0   2   2       25.74       12.92      0.52 o 
   1   2   2       52.00       60.51      0.94 o 
   2   2   2     4691.60     4745.91     23.39 o 
   3   2   2     4497.84     4393.42     19.50 o 
   4   2   2     6617.91     6705.06     28.94 o 
   5   2   2     5358.47     5587.18     24.02 o 
   6   2   2     2322.51     2256.58     10.89 o 
   7   2   2     1313.18     1305.32      7.39 o 
   8   2   2     1811.86     1824.78      9.43 o 
   9   2   2      128.38      118.80      2.22 o 
  10   2   2      310.11      314.56      3.23 o 
  11   2   2      487.55      489.92      4.71 o 
  12   2   2     1645.88     1649.96     12.60 o 
  13   2   2      816.47      860.10      9.28 o 
  14   2   2     1205.46     1209.48     13.89 o 
  15   2   2      163.12      163.45      9.78 o 
  16   2   2      272.91      229.27     19.46 o 
  17   2   2       98.67       66.40     15.68 o 
 -19   3   2       38.50       35.88      9.80 o 
 -18   3   2       78.55       66.79      6.55 o 
 -17   3   2        0.45       -1.29      4.44 o 
 -16   3   2        1.81        2.13      3.43 o 
 -15   3   2      177.59      172.51      4.31 o 
 -14   3   2      331.26      341.02      4.39 o 
 -13   3   2       71.64       66.64      2.22 o 
 -12   3   2      106.51      106.09      2.35 o 
 -11   3   2      242.07      245.56      3.17 o 
 -10   3   2      318.31      338.20      3.44 o 
  -9   3   2     1010.26     1069.64      7.08 o 
  -8   3   2      400.81      413.75      3.30 o 
  -7   3   2     1284.44     1322.92      7.49 o 
  -6   3   2       27.82       29.38      0.91 o 
  -5   3   2      218.62      223.60      2.34 o 
  -4   3   2      848.12      876.63      4.91 o 
  -3   3   2      126.54      125.42      1.50 o 
  -2   3   2     1608.40     1758.12      9.00 o 
  -1   3   2      274.15      274.23      2.40 o 
   0   3   2      315.47      284.98      2.09 o 
   1   3   2     2177.28     2266.89     11.48 o 
   2   3   2     3555.84     3902.04     19.93 o 
   3   3   2     2800.56     3202.15     14.70 o 
   4   3   2      145.14      160.07      1.77 o 
   5   3   2      361.93      372.58      2.80 o 
   6   3   2      125.22      103.84      1.72 o 
   7   3   2       87.81       67.66      1.62 o 
   8   3   2      613.07      630.55      4.51 o 
   9   3   2      385.90      329.67      3.47 o 
  10   3   2       27.89       27.44      1.49 o 
  11   3   2       61.06       71.61      2.43 o 
  12   3   2        2.26       -1.93      2.19 o 
  13   3   2       36.97       41.85      2.89 o 
  14   3   2       33.36       21.44      4.99 o 
  15   3   2      149.24      171.35      8.88 o 
  16   3   2        6.08        6.05      8.47 o 
  17   3   2        0.61       -8.25     15.68 o 
 -18   4   2      113.69      126.11      6.56 o 
 -17   4   2      268.37      266.82      8.14 o 
 -16   4   2      154.59      158.06      5.28 o 
 -15   4   2      593.36      597.89      7.13 o 
 -14   4   2     1237.22     1240.78      9.41 o 
 -13   4   2      295.07      289.79      4.19 o 
 -12   4   2     1233.96     1224.91      8.52 o 
 -11   4   2       10.42        7.74      1.49 o 
 -10   4   2       25.96       18.23      1.37 o 
  -9   4   2      825.37      844.48      5.98 o 
  -8   4   2     1524.50     1513.75      8.75 o 
  -7   4   2      501.80      469.98      3.94 o 
  -6   4   2     2410.76     2359.39     12.08 o 
  -5   4   2     1339.43     1259.00      6.97 o 
  -4   4   2     5038.98     5163.24     22.40 o 
  -3   4   2     2668.75     2589.40     11.28 o 
  -2   4   2     1443.05     1335.33      7.20 o 
  -1   4   2       13.66        2.41      0.54 o 
   0   4   2      151.62      109.04      1.29 o 
   1   4   2     1025.06      969.78      5.10 o 
   2   4   2     1878.15     1872.94      9.40 o 
   3   4   2     2273.68     2189.13     10.65 o 
   4   4   2       37.72       13.61      0.74 o 
   5   4   2     1807.29     1757.14      8.92 o 
   6   4   2     3305.89     3383.97     16.06 o 
   7   4   2     1330.97     1268.96      7.32 o 
   8   4   2      779.93      756.96      5.03 o 
   9   4   2      785.26      798.82      5.45 o 
  10   4   2        4.94        6.94      1.39 o 
  11   4   2     1221.03     1165.41      8.60 o 
  12   4   2      217.06      217.39      5.89 o 
  13   4   2      758.30      733.16      9.45 o 
  14   4   2      365.23      358.68      8.71 o 
  15   4   2      415.62      446.59     14.63 o 
  16   4   2      695.78      722.73     34.94 o 
 -18   5   2       12.27       14.20      5.66 o 
 -17   5   2       49.02       39.76      4.79 o 
 -16   5   2      123.30      109.20      4.88 o 
 -15   5   2       98.23       94.22      3.88 o 
 -14   5   2       39.55       46.50      2.98 o 
 -13   5   2        6.89        4.01      1.88 o 
 -12   5   2       58.38       59.03      2.16 o 
 -11   5   2       68.76       68.13      2.07 o 
 -10   5   2      293.40      300.35      3.78 o 
  -9   5   2      145.48      144.70      2.62 o 
  -8   5   2      620.75      653.19      5.50 o 
  -7   5   2       22.90       21.00      0.95 o 
  -6   5   2      349.59      379.23      2.78 o 
  -5   5   2        6.39        6.32      0.69 o 
  -4   5   2      103.06      113.85      1.48 o 
  -3   5   2      120.12      126.50      1.52 o 
  -2   5   2      432.29      453.54      3.28 o 
  -1   5   2      151.60      162.06      1.71 o 
   0   5   2      358.75      369.13      2.60 o 
   1   5   2      128.67      119.93      1.47 o 
   2   5   2      176.62      187.81      1.95 o 
   3   5   2       46.45       48.96      1.14 o 
   4   5   2      397.04      394.33      3.06 o 
   5   5   2        0.30       -0.76      0.76 o 
   6   5   2      501.97      521.39      3.92 o 
   7   5   2       48.49       62.31      1.67 o 
   8   5   2       81.02       67.85      1.76 o 
   9   5   2       26.73       28.72      1.45 o 
  10   5   2       17.33       13.50      1.70 o 
  11   5   2      269.56      246.39      4.59 o 
  12   5   2        7.23        9.08      2.44 o 
  13   5   2        5.09        3.69      3.02 o 
  14   5   2        0.01        3.75      4.40 o 
  15   5   2       22.90       27.18      6.79 o 
  16   5   2      234.32      255.63     14.92 o 
 -18   6   2      130.65      138.51      9.32 o 
 -17   6   2      528.57      527.74     12.15 o 
 -16   6   2      157.49      161.91      6.00 o 
 -15   6   2      155.97      165.19      5.09 o 
 -14   6   2      864.15      876.94      8.39 o 
 -13   6   2       97.60       99.61      3.09 o 
 -12   6   2      117.74      113.89      3.56 o 
 -11   6   2      243.61      238.50      3.56 o 
 -10   6   2      520.73      508.50      4.92 o 
  -9   6   2     1155.94     1190.29      8.68 o 
  -8   6   2     1385.74     1384.29      8.29 o 
  -7   6   2     2429.35     2398.25     11.65 o 
  -6   6   2     2727.10     2754.14     12.46 o 
  -5   6   2     3939.25     3896.61     16.90 o 
  -4   6   2     4640.67     4946.08     20.39 o 
  -3   6   2     6956.66     7673.91     36.54 o 
  -2   6   2     2472.14     2483.53     10.51 o 
  -1   6   2     1134.83     1002.55      5.35 o 
   0   6   2     3242.32     3420.06     14.63 o 
   1   6   2     2301.69     2181.90     10.21 o 
   2   6   2     3924.49     4067.13     17.58 o 
   3   6   2     2453.36     2476.51     11.50 o 
   4   6   2     3514.56     3514.44     15.63 o 
   5   6   2      958.36      954.59      5.48 o 
   6   6   2     1331.51     1360.41      7.54 o 
   7   6   2      309.23      303.61      3.16 o 
   8   6   2      761.69      801.58      5.53 o 
   9   6   2       20.74       12.39      1.42 o 
  10   6   2      287.51      300.28      4.08 o 
  11   6   2      742.07      753.66      6.92 o 
  12   6   2      376.34      364.25      7.06 o 
  13   6   2      475.63      500.94      8.64 o 
  14   6   2      476.95      471.68     10.50 o 
  15   6   2        5.00        5.69      6.67 o 
  16   6   2       74.05       73.26     12.78 o 
 -17   7   2       11.27       -4.06      5.58 o 
 -16   7   2        5.16       -2.00      4.38 o 
 -15   7   2       29.98       28.72      3.85 o 
 -14   7   2      196.04      198.28      5.24 o 
 -13   7   2       21.74       20.84      2.47 o 
 -12   7   2       20.84       17.79      2.25 o 
 -11   7   2      407.57      406.17      4.78 o 
 -10   7   2      575.53      585.01      5.23 o 
  -9   7   2        0.98        1.38      1.23 o 
  -8   7   2        4.10        3.79      1.07 o 
  -7   7   2        3.05        4.59      0.89 o 
  -6   7   2       70.50       75.13      1.70 o 
  -5   7   2      357.53      406.83      3.34 o 
  -4   7   2       28.48       20.53      0.91 o 
  -3   7   2      194.54      214.89      2.34 o 
  -2   7   2      453.14      532.77      3.65 o 
  -1   7   2      184.90      198.27      2.15 o 
   0   7   2       23.86       24.73      0.99 o 
   1   7   2      126.91      141.84      1.98 o 
   2   7   2       75.61       72.99      1.54 o 
   3   7   2      709.20      699.38      4.33 o 
   4   7   2      176.49      176.34      2.27 o 
   5   7   2      604.09      558.53      4.23 o 
   6   7   2      161.82      143.90      2.27 o 
   7   7   2       13.03       12.05      1.29 o 
   8   7   2     1439.12     1328.61      8.24 o 
   9   7   2       16.98       14.84      1.57 o 
  10   7   2        1.17       -1.96      1.96 o 
  11   7   2       26.09       15.97      2.49 o 
  12   7   2        1.46        6.22      2.60 o 
  13   7   2        4.92        3.01      3.00 o 
  14   7   2       18.46       11.00      6.56 o 
  15   7   2       13.78        3.05      6.37 o 
  16   7   2       12.93       59.77     20.80 o 
 -17   8   2      255.51      244.61      8.06 o 
 -16   8   2      310.13      304.68      8.66 o 
 -15   8   2      528.63      515.66      8.97 o 
 -14   8   2      468.67      466.04      8.36 o 
 -13   8   2     1022.29     1018.92      8.78 o 
 -12   8   2       15.78       11.41      2.11 o 
 -11   8   2      509.36      508.08      5.18 o 
 -10   8   2      124.99      126.61      2.88 o 
  -9   8   2     1164.78     1154.14      6.84 o 
  -8   8   2     1735.54     1716.63      9.17 o 
  -7   8   2      864.34      875.39      5.62 o 
  -6   8   2      408.07      389.23      3.55 o 
  -5   8   2     1866.17     1834.16     10.34 o 
  -4   8   2       38.58       23.73      1.19 o 
  -3   8   2        8.38       17.15      1.08 o 
  -2   8   2        6.51        4.74      0.94 o 
  -1   8   2      764.88      745.22      4.65 o 
   0   8   2       60.99       68.14      1.67 o 
   1   8   2     2005.11     1996.98     10.19 o 
   2   8   2     2705.07     2677.18     12.24 o 
   3   8   2     1585.19     1560.81      8.11 o 
   4   8   2      425.98      427.89      3.55 o 
   5   8   2     2984.60     2980.89     13.65 o 
   6   8   2      286.08      305.57      3.17 o 
   7   8   2     2508.52     2457.05     12.38 o 
   8   8   2      777.69      739.83      5.95 o 
   9   8   2      433.09      392.29      3.98 o 
  10   8   2      667.88      638.63      6.70 o 
  11   8   2      150.32      153.69      4.20 o 
  12   8   2      185.38      202.40      5.89 o 
  13   8   2      407.77      412.21     10.81 o 
  14   8   2      299.25      298.26     10.63 o 
  15   8   2       28.03       33.44      7.45 o 
 -16   9   2       58.11       60.90      5.87 o 
 -15   9   2       13.28       14.27      4.35 o 
 -14   9   2      185.79      190.54      5.64 o 
 -13   9   2      266.91      274.37      5.76 o 
 -12   9   2      105.62      105.29      3.24 o 
 -11   9   2      187.64      172.52      3.87 o 
 -10   9   2       55.62       56.60      2.23 o 
  -9   9   2      369.82      364.73      3.73 o 
  -8   9   2        0.48        1.35      1.27 o 
  -7   9   2        2.18        0.19      1.16 o 
  -6   9   2       40.81       39.32      1.52 o 
  -5   9   2       21.98       17.32      1.30 o 
  -4   9   2       18.08       20.07      1.31 o 
  -3   9   2       46.66       49.11      1.52 o 
  -2   9   2       39.65       40.07      1.57 o 
  -1   9   2        0.96        2.42      1.03 o 
   0   9   2       55.47       55.20      1.58 o 
   1   9   2        2.74        2.30      1.08 o 
   2   9   2      399.59      376.65      3.59 o 
   3   9   2      573.51      549.52      4.28 o 
   4   9   2      153.93      142.11      2.63 o 
   5   9   2       20.04       13.45      1.34 o 
   6   9   2      413.11      375.87      3.82 o 
   7   9   2        5.95        7.05      1.32 o 
   8   9   2      382.03      359.71      4.01 o 
   9   9   2        1.60        5.31      1.75 o 
  10   9   2      289.60      305.71      5.83 o 
  11   9   2       11.36       11.86      3.03 o 
  12   9   2      117.56      124.49      4.59 o 
  13   9   2        0.02        9.16      6.04 o 
  14   9   2        9.24       -1.06      6.34 o 
 -16  10   2      523.73      518.95     16.35 o 
 -15  10   2      402.18      417.43     16.26 o 
 -14  10   2      538.55      552.61      8.55 o 
 -13  10   2      197.34      208.51      5.12 o 
 -12  10   2      467.74      480.38      8.28 o 
 -11  10   2       67.60       65.77      2.80 o 
 -10  10   2       28.00       25.37      1.84 o 
  -9  10   2     1142.77     1142.70      7.43 o 
  -8  10   2     1449.13     1465.67      8.72 o 
  -7  10   2      266.91      276.49      3.55 o 
  -6  10   2     2289.82     2291.16     12.21 o 
  -5  10   2     1003.76     1015.00      6.98 o 
  -4  10   2      612.52      629.81      4.85 o 
  -3  10   2     1928.36     2002.80     10.88 o 
  -2  10   2      609.75      627.54      5.32 o 
  -1  10   2      402.95      396.26      4.04 o 
   0  10   2     1883.37     1865.21      9.53 o 
   1  10   2      386.67      409.97      3.82 o 
   2  10   2     3297.24     3358.62     16.44 o 
   3  10   2      587.35      588.47      4.84 o 
   4  10   2      123.13       94.70      2.28 o 
   5  10   2      120.58      129.05      2.82 o 
   6  10   2     1785.61     1765.75      9.92 o 
   7  10   2      125.38      142.09      2.80 o 
   8  10   2      604.36      592.46      5.40 o 
   9  10   2      543.03      574.18      5.67 o 
  10  10   2      289.41      299.54      6.07 o 
  11  10   2      170.53      182.07      4.79 o 
  12  10   2      298.48      297.68      7.96 o 
  13  10   2      347.39      368.84      9.27 o 
  14  10   2      158.71      152.99      6.84 o 
 -15  11   2        1.33       -4.20      6.87 o 
 -14  11   2        0.50        0.86      4.87 o 
 -13  11   2       14.28       10.11      3.84 o 
 -12  11   2       48.06       37.78      3.98 o 
 -11  11   2      146.64      140.82      3.79 o 
 -10  11   2      389.89      386.87      4.79 o 
  -9  11   2      811.98      812.52      6.37 o 
  -8  11   2      595.91      561.33      5.46 o 
  -7  11   2       31.20       26.28      1.82 o 
  -6  11   2       15.08       15.27      1.68 o 
  -5  11   2      112.61      122.41      2.88 o 
  -4  11   2     1071.88     1016.78      7.24 o 
  -3  11   2        0.74        0.47      1.65 o 
  -2  11   2      501.46      469.69      4.54 o 
  -1  11   2      624.89      599.85      4.99 o 
   0  11   2      300.97      313.01      3.52 o 
   1  11   2      314.81      301.38      3.42 o 
   2  11   2      910.64      835.02      5.80 o 
   3  11   2      597.57      572.27      5.06 o 
   4  11   2      111.15      102.95      2.48 o 
   5  11   2      146.09      130.36      3.11 o 
   6  11   2        7.36       10.49      1.84 o 
   7  11   2      196.10      179.75      3.41 o 
   8  11   2       57.87       47.32      2.17 o 
   9  11   2        0.00        0.51      2.40 o 
  10  11   2       22.66       27.77      3.36 o 
  11  11   2       40.92       44.53      4.08 o 
  12  11   2       17.30       15.06      5.69 o 
  13  11   2       17.19       21.92      6.55 o 
 -14  12   2      500.96      477.76     17.99 o 
 -13  12   2       83.30       71.96      7.01 o 
 -12  12   2      162.28      181.39      7.17 o 
 -11  12   2       70.12       71.36      4.00 o 
 -10  12   2      826.25      806.89      7.27 o 
  -9  12   2      602.24      639.85      6.20 o 
  -8  12   2      402.70      406.14      5.22 o 
  -7  12   2      603.72      606.12      5.79 o 
  -6  12   2      712.29      731.02      6.80 o 
  -5  12   2      468.82      466.12      5.34 o 
  -4  12   2     1067.19     1056.40      8.32 o 
  -3  12   2      213.57      220.93      3.91 o 
  -2  12   2      347.98      362.40      4.23 o 
  -1  12   2      243.35      256.64      3.70 o 
   0  12   2      408.40      434.90      4.62 o 
   1  12   2      712.68      742.34      5.66 o 
   2  12   2      891.83      916.83      6.35 o 
   3  12   2     1289.87     1361.62      8.64 o 
   4  12   2     1413.83     1345.93      8.63 o 
   5  12   2      671.98      674.75      6.21 o 
   6  12   2      580.15      594.93      6.23 o 
   7  12   2      373.11      355.70      5.05 o 
   8  12   2      427.54      431.73      5.53 o 
   9  12   2      255.65      249.85      4.74 o 
  10  12   2       76.48       83.80      4.36 o 
  11  12   2      599.63      645.75     10.35 o 
  12  12   2      287.30      301.70      8.84 o 
 -13  13   2       14.76        9.28      7.04 o 
 -12  13   2        9.00        5.46      5.32 o 
 -11  13   2        0.65        0.96      3.97 o 
 -10  13   2        1.12        0.84      2.96 o 
  -9  13   2       28.02       29.79      2.99 o 
  -8  13   2       49.97       44.75      3.13 o 
  -7  13   2       21.48        9.83      2.38 o 
  -6  13   2        2.06        1.53      2.41 o 
  -5  13   2       77.75       73.23      3.04 o 
  -4  13   2       67.90       59.30      2.62 o 
  -3  13   2        0.10        1.47      2.02 o 
  -2  13   2        1.82        1.41      1.90 o 
  -1  13   2       18.04       17.48      1.91 o 
   0  13   2        1.65        0.22      1.95 o 
   1  13   2       17.39       21.60      2.11 o 
   2  13   2      109.85      109.85      2.77 o 
   3  13   2      129.94      145.27      3.74 o 
   4  13   2        0.01       -0.12      2.21 o 
   5  13   2       50.17       57.10      2.91 o 
   6  13   2       24.49       19.66      2.78 o 
   7  13   2        0.16       -1.40      3.03 o 
   8  13   2       54.71       56.27      3.41 o 
   9  13   2        7.50        3.56      3.62 o 
  10  13   2      448.06      501.96      9.89 o 
  11  13   2        4.49        8.94      5.91 o 
 -12  14   2      279.97      268.84      9.89 o 
 -11  14   2       98.08       97.86      7.11 o 
 -10  14   2       40.42       43.30      4.68 o 
  -9  14   2      635.50      645.24      9.58 o 
  -8  14   2      243.62      238.38      6.41 o 
  -7  14   2      328.05      323.14      6.57 o 
  -6  14   2      439.64      427.67      7.35 o 
  -5  14   2      208.03      195.79      5.78 o 
  -4  14   2     1072.18     1009.23      9.98 o 
  -3  14   2     1661.70     1540.31     12.79 o 
  -2  14   2      364.71      357.20      6.27 o 
  -1  14   2       90.22       89.47      3.39 o 
   0  14   2      360.33      354.41      5.94 o 
   1  14   2      432.21      415.24      6.44 o 
   2  14   2      380.45      376.42      6.32 o 
   3  14   2      943.63      910.75      8.65 o 
   4  14   2       49.21       41.41      3.01 o 
   5  14   2      497.90      487.36      7.08 o 
   6  14   2      982.13     1007.57     10.05 o 
   7  14   2      516.46      514.66      8.67 o 
   8  14   2      181.52      178.83      5.74 o 
   9  14   2       75.22       72.17      6.43 o 
  10  14   2        4.78        4.90      8.53 o 
 -11  15   2        8.42       -8.56      8.56 o 
 -10  15   2       52.82       60.92      7.03 o 
  -9  15   2       23.20       25.66      5.33 o 
  -8  15   2       53.55       57.49      4.60 o 
  -7  15   2        9.76       12.42      3.78 o 
  -6  15   2        1.90        0.17      3.44 o 
  -5  15   2       39.94       41.84      3.67 o 
  -4  15   2        0.00        1.42      3.36 o 
  -3  15   2       10.86        2.23      3.20 o 
  -2  15   2       93.51       87.31      3.95 o 
  -1  15   2       53.60       59.50      3.73 o 
   0  15   2        6.65        4.59      3.17 o 
   1  15   2      145.66      143.47      4.65 o 
   2  15   2        0.00       -3.31      3.31 o 
   3  15   2       15.96       22.36      3.58 o 
   4  15   2        2.27        8.05      3.35 o 
   5  15   2       12.10        5.12      3.77 o 
   6  15   2       61.81       72.82      4.45 o 
   7  15   2        5.77        9.65      4.53 o 
   8  15   2       78.84       91.23      6.00 o 
   9  15   2      356.82      382.83     12.19 o 
  -9  16   2      344.93      332.00     15.59 o 
  -8  16   2      261.99      270.49      8.85 o 
  -7  16   2      275.57      290.92      7.87 o 
  -6  16   2      351.37      350.12      8.06 o 
  -5  16   2      652.55      660.18      9.92 o 
  -4  16   2      134.03      131.96      5.16 o 
  -3  16   2      561.35      603.40      9.18 o 
  -2  16   2       21.60       25.43      4.34 o 
  -1  16   2      260.49      258.07      8.17 o 
   0  16   2      350.29      360.67      8.83 o 
   1  16   2      222.09      225.23      6.51 o 
   2  16   2      631.23      659.90      9.40 o 
   3  16   2      393.14      395.06      8.40 o 
   4  16   2      277.14      275.77      8.53 o 
   5  16   2      245.44      242.86      9.16 o 
   6  16   2      258.36      245.70      8.46 o 
   7  16   2      110.89      115.92      7.62 o 
  -6  17   2        0.18        2.55      6.07 o 
  -5  17   2        9.57        5.27      5.28 o 
  -4  17   2      140.06      159.25      5.97 o 
  -3  17   2       10.32       14.97      5.10 o 
  -2  17   2       90.66      106.61      5.38 o 
  -1  17   2       37.98       41.88      5.20 o 
   0  17   2       14.36       12.43      4.74 o 
   1  17   2        0.81        3.53      4.68 o 
   2  17   2        5.04        6.77      5.01 o 
   3  17   2       27.15       30.89      5.32 o 
   4  17   2       11.74       15.17      5.81 o 
 -19   1   3       26.15       42.82      9.92 o 
 -18   1   3        3.79       -2.18      5.51 o 
 -17   1   3       23.57       15.00      3.01 o 
 -16   1   3      286.44      282.15      6.04 o 
 -15   1   3      553.32      532.47      5.16 o 
 -14   1   3      433.69      438.14      4.51 o 
 -13   1   3     1075.38     1090.18      7.91 o 
 -12   1   3     1908.67     1908.12     10.77 o 
 -11   1   3      851.52      831.18      6.18 o 
 -10   1   3       71.20       56.28      1.60 o 
  -9   1   3     1074.72     1091.10      8.08 o 
  -8   1   3       19.97       24.21      1.27 o 
  -7   1   3        5.00        7.76      0.86 o 
  -6   1   3     5553.03     5891.92     29.07 o 
  -5   1   3     7071.92     7520.62     34.75 o 
  -4   1   3     4906.02     4957.02     20.26 o 
  -3   1   3     4688.63     4738.84     20.90 o 
  -2   1   3      150.42       78.96      1.09 o 
  -1   1   3     3721.14     3730.07     17.97 o 
   0   1   3     1289.24     1219.45      7.25 o 
   1   1   3       29.39       14.83      0.72 o 
   2   1   3     2437.94     2589.01     13.53 o 
   3   1   3     3089.43     3289.92     16.93 o 
   4   1   3      427.64      397.75      3.13 o 
   5   1   3     5482.38     5639.53     25.96 o 
   6   1   3     2039.51     1957.18     10.39 o 
   7   1   3      581.22      569.75      4.52 o 
   8   1   3       16.71       19.98      1.21 o 
   9   1   3     1463.52     1454.07      9.17 o 
  10   1   3      752.15      749.24      5.86 o 
  11   1   3      317.03      327.98      4.08 o 
  12   1   3      156.36      159.45      3.68 o 
  13   1   3      223.37      243.47      5.61 o 
  14   1   3       97.35       77.06      6.90 o 
  15   1   3      180.16       58.70     16.01 o 
  16   1   3      295.37      279.45     22.35 o 
 -19   2   3       97.37       82.69     20.28 o 
 -18   2   3      179.52      159.88      7.86 o 
 -17   2   3       64.77       65.85      4.48 o 
 -16   2   3       79.38       86.12      3.35 o 
 -15   2   3        8.12       13.59      2.07 o 
 -14   2   3      334.06      326.06      3.70 o 
 -13   2   3       83.26       78.70      2.20 o 
 -12   2   3      513.35      521.37      4.50 o 
 -11   2   3      424.25      422.75      3.66 o 
 -10   2   3        5.82        5.88      1.08 o 
  -9   2   3        3.08        1.94      0.73 o 
  -8   2   3      119.61      116.97      1.84 o 
  -7   2   3      286.46      296.49      2.88 o 
  -6   2   3      548.07      586.30      4.43 o 
  -5   2   3      222.70      236.31      2.12 o 
  -4   2   3     1672.15     1865.81      9.22 o 
  -3   2   3       48.06       48.77      0.91 o 
  -2   2   3       41.98       47.50      1.01 o 
  -1   2   3       49.85       47.35      1.06 o 
   0   2   3      100.08       94.11      1.49 o 
   1   2   3     1648.96     1800.45      9.47 o 
   2   2   3      660.32      720.66      4.58 o 
   3   2   3        1.78        8.14      0.84 o 
   4   2   3      146.50      164.66      2.12 o 
   5   2   3     1558.27     1634.08      9.05 o 
   6   2   3       93.72       75.33      1.84 o 
   7   2   3      149.52      144.69      2.35 o 
   8   2   3     2331.49     2247.81     11.80 o 
   9   2   3      256.89      248.93      3.17 o 
  10   2   3      336.75      289.18      3.80 o 
  11   2   3        0.01       -1.88      1.88 o 
  12   2   3        4.48        2.14      2.29 o 
  13   2   3       11.72       18.96      2.78 o 
  14   2   3       39.18       43.22      5.05 o 
  15   2   3       74.21       22.83     12.02 o 
  16   2   3      118.42      142.15     26.68 o 
 -19   3   3       21.71       32.44     10.62 o 
 -18   3   3       56.85       73.86      7.95 o 
 -17   3   3     1244.15     1251.47     14.53 o 
 -16   3   3      328.41      334.95      7.19 o 
 -15   3   3      729.57      726.24      6.84 o 
 -14   3   3     1100.79     1104.02      7.34 o 
 -13   3   3       58.65       56.12      2.19 o 
 -12   3   3     1014.22      996.65      7.10 o 
 -11   3   3      518.98      518.43      4.19 o 
 -10   3   3      744.51      752.70      5.64 o 
  -9   3   3      360.97      349.10      3.52 o 
  -8   3   3      377.57      362.87      3.25 o 
  -7   3   3      430.38      412.05      3.75 o 
  -6   3   3     3206.91     3299.99     17.03 o 
  -5   3   3     1195.28     1068.33      6.11 o 
  -4   3   3     1878.53     1735.92      9.06 o 
  -3   3   3     4087.25     4132.10     17.94 o 
  -2   3   3     2245.30     2181.01     11.12 o 
  -1   3   3     2244.00     2216.35     11.28 o 
   0   3   3     3669.91     3858.57     21.32 o 
   1   3   3      161.91      110.95      1.53 o 
   2   3   3      522.05      426.53      3.42 o 
   3   3   3      109.76       85.11      1.59 o 
   4   3   3      719.62      707.11      4.79 o 
   5   3   3     1272.70     1221.16      7.34 o 
   6   3   3     2802.86     2786.46     14.04 o 
   7   3   3      383.63      370.93      3.68 o 
   8   3   3     3708.53     3768.24     18.54 o 
   9   3   3       72.67       83.43      2.10 o 
  10   3   3      818.06      835.50      6.30 o 
  11   3   3     1716.09     1648.82     10.60 o 
  12   3   3      202.15      206.55      4.39 o 
  13   3   3      136.69      119.31      5.27 o 
  14   3   3      780.97      801.47     15.10 o 
  15   3   3      133.98      146.80     18.67 o 
  16   3   3      171.96      178.61     19.46 o 
 -18   4   3       79.04       76.32      8.12 o 
 -17   4   3      240.92      243.47      7.47 o 
 -16   4   3      608.65      620.76      8.94 o 
 -15   4   3        1.91        3.69      2.65 o 
 -14   4   3      304.92      309.40      5.47 o 
 -13   4   3      174.98      183.91      3.27 o 
 -12   4   3      198.43      199.99      3.34 o 
 -11   4   3       32.32       37.69      1.54 o 
 -10   4   3       15.48       15.37      1.27 o 
  -9   4   3      134.95      141.34      2.69 o 
  -8   4   3       47.48       42.42      1.57 o 
  -7   4   3      455.94      469.24      4.06 o 
  -6   4   3      269.58      286.29      2.96 o 
  -5   4   3        0.14        0.18      0.72 o 
  -4   4   3       50.86       49.60      1.16 o 
  -3   4   3       27.51       20.88      0.72 o 
  -2   4   3      201.84      200.20      2.05 o 
  -1   4   3      320.60      343.04      2.83 o 
   0   4   3      319.80      327.66      2.70 o 
   1   4   3       65.07       61.28      1.20 o 
   2   4   3      719.52      811.03      5.12 o 
   3   4   3       41.07       32.23      1.24 o 
   4   4   3      230.70      258.42      2.71 o 
   5   4   3      262.32      268.65      2.99 o 
   6   4   3        7.41        8.88      1.12 o 
   7   4   3     1813.03     1778.62      9.86 o 
   8   4   3      500.93      423.99      3.97 o 
   9   4   3      161.45      156.41      2.81 o 
  10   4   3      473.90      445.85      4.29 o 
  11   4   3        1.51       -0.11      1.73 o 
  12   4   3        0.22       -0.89      2.46 o 
  13   4   3       37.50       31.37      4.35 o 
  14   4   3        5.14        6.01      4.33 o 
  15   4   3       58.71       72.15      8.00 o 
  16   4   3        2.51      -10.31     13.27 o 
 -18   5   3        3.70        2.71      7.16 o 
 -17   5   3       15.85       19.03      5.40 o 
 -16   5   3       26.54       32.87      3.91 o 
 -15   5   3      863.10      870.60      9.39 o 
 -14   5   3      251.28      256.96      4.80 o 
 -13   5   3      848.26      840.73      7.17 o 
 -12   5   3      468.76      451.69      5.06 o 
 -11   5   3      691.61      649.47      5.70 o 
 -10   5   3      551.09      551.61      4.96 o 
  -9   5   3      579.01      585.34      5.18 o 
  -8   5   3       25.89       40.08      1.47 o 
  -7   5   3      322.98      298.26      3.01 o 
  -6   5   3      607.01      601.67      4.29 o 
  -5   5   3     3043.50     3205.74     14.90 o 
  -4   5   3     4009.78     4291.85     19.06 o 
  -3   5   3      389.26      344.23      2.89 o 
  -2   5   3     2133.42     2113.75     10.80 o 
  -1   5   3      344.54      276.37      2.36 o 
   0   5   3     1306.09     1289.59      7.11 o 
   1   5   3      509.83      451.29      3.04 o 
   2   5   3        8.43        6.65      0.68 o 
   3   5   3      258.75      225.80      2.55 o 
   4   5   3     2328.41     2325.20     12.03 o 
   5   5   3     2638.12     2674.27     13.69 o 
   6   5   3     2336.50     2340.20     12.68 o 
   7   5   3     1070.19     1144.34      7.40 o 
   8   5   3      331.78      365.98      3.84 o 
   9   5   3      628.31      618.89      5.22 o 
  10   5   3      575.39      572.00      5.15 o 
  11   5   3       83.58       86.93      2.89 o 
  12   5   3       20.84       18.25      2.97 o 
  13   5   3      265.08      267.82      8.48 o 
  14   5   3      451.80      470.79     14.18 o 
  15   5   3      444.25      477.56     18.43 o 
 -18   6   3       31.32       44.25      9.15 o 
 -17   6   3       16.69        2.20      5.78 o 
 -16   6   3       17.44       17.42      5.45 o 
 -15   6   3        2.89        2.45      2.93 o 
 -14   6   3       52.70       52.15      3.04 o 
 -13   6   3      149.13      150.11      3.78 o 
 -12   6   3       88.88       94.15      2.98 o 
 -11   6   3        0.05        2.01      1.63 o 
 -10   6   3      198.56      196.90      3.71 o 
  -9   6   3      107.61      109.18      2.54 o 
  -8   6   3       26.05       26.28      1.32 o 
  -7   6   3       16.12       15.43      1.11 o 
  -6   6   3     1369.83     1505.56      8.02 o 
  -5   6   3      206.71      221.64      2.46 o 
  -4   6   3        2.72        1.54      0.76 o 
  -3   6   3      351.64      397.22      2.79 o 
  -2   6   3        2.38        2.81      0.80 o 
  -1   6   3       34.96       35.34      1.04 o 
   0   6   3      482.59      535.74      3.63 o 
   1   6   3        1.67        0.68      0.59 o 
   2   6   3      164.83      190.94      2.41 o 
   3   6   3      135.57      130.47      1.96 o 
   4   6   3        8.60        9.21      1.02 o 
   5   6   3        0.14        0.77      1.01 o 
   6   6   3      216.60      190.99      2.71 o 
   7   6   3      236.83      236.99      3.15 o 
   8   6   3      114.60       91.72      2.26 o 
   9   6   3      505.79      439.21      4.51 o 
  10   6   3       30.48       22.38      1.92 o 
  11   6   3       13.83       13.69      2.54 o 
  12   6   3       16.44       18.87      3.11 o 
  13   6   3       50.05       58.71      4.88 o 
  14   6   3       25.32       34.91      7.56 o 
  15   6   3       80.83       84.28      8.97 o 
 -17   7   3      308.21      297.14     11.67 o 
 -16   7   3      300.34      324.56      9.94 o 
 -15   7   3       91.50       89.67      4.43 o 
 -14   7   3      677.75      655.60      8.26 o 
 -13   7   3        4.90        4.39      2.37 o 
 -12   7   3      968.74      957.83      8.92 o 
 -11   7   3     1927.38     1947.54     13.33 o 
 -10   7   3      521.60      525.50      5.47 o 
  -9   7   3      388.20      373.22      3.91 o 
  -8   7   3     1556.84     1575.32      8.85 o 
  -7   7   3      338.22      320.18      3.11 o 
  -6   7   3     1280.53     1291.70      6.84 o 
  -5   7   3     1704.52     1660.37      8.51 o 
  -4   7   3     1019.07      967.00      5.63 o 
  -3   7   3     2334.52     2351.92     10.81 o 
  -2   7   3     1727.39     1648.96      8.73 o 
  -1   7   3     3750.23     4014.87     17.00 o 
   0   7   3     1272.05     1258.46      6.48 o 
   1   7   3     1701.18     1689.77      8.89 o 
   2   7   3     1989.77     2035.08     10.84 o 
   3   7   3      813.96      839.97      5.66 o 
   4   7   3      465.32      472.86      3.77 o 
   5   7   3     2480.75     2521.51     12.54 o 
   6   7   3      404.52      400.83      3.72 o 
   7   7   3     1140.55     1134.91      7.19 o 
   8   7   3     1136.15     1152.76      7.97 o 
   9   7   3      287.54      312.80      4.19 o 
  10   7   3      281.06      275.01      4.35 o 
  11   7   3      884.45      898.04      8.70 o 
  12   7   3       18.97       11.79      3.63 o 
  13   7   3       56.97       53.16      5.28 o 
  14   7   3       17.00       -6.44      6.44 o 
  15   7   3       25.51       27.52     10.48 o 
 -17   8   3       96.09       94.05      7.73 o 
 -16   8   3        8.72       12.00      5.18 o 
 -15   8   3       27.57       21.45      4.65 o 
 -14   8   3        0.00       -1.77      3.39 o 
 -13   8   3        0.03       -2.25      2.79 o 
 -12   8   3      526.32      533.36      6.49 o 
 -11   8   3      709.85      694.68      6.65 o 
 -10   8   3      800.92      806.35      6.50 o 
  -9   8   3       23.58       25.17      1.67 o 
  -8   8   3        6.91        6.62      1.29 o 
  -7   8   3       16.65       19.00      1.29 o 
  -6   8   3      392.98      392.61      3.53 o 
  -5   8   3      102.89      109.76      1.95 o 
  -4   8   3      242.00      252.54      2.80 o 
  -3   8   3       13.68       16.25      1.11 o 
  -2   8   3        1.07        1.90      0.91 o 
  -1   8   3      656.89      684.81      4.54 o 
   0   8   3       69.04       75.75      1.68 o 
   1   8   3     1175.66     1127.96      6.74 o 
   2   8   3      623.29      645.56      4.53 o 
   3   8   3      227.69      243.63      2.95 o 
   4   8   3      242.02      235.65      2.87 o 
   5   8   3       55.90       47.15      1.72 o 
   6   8   3      327.23      344.69      3.67 o 
   7   8   3      114.67      114.32      2.54 o 
   8   8   3        4.07        0.41      1.71 o 
   9   8   3       39.04       29.71      2.24 o 
  10   8   3       31.55       35.85      2.43 o 
  11   8   3       50.76       53.18      3.25 o 
  12   8   3      113.57      125.65      5.19 o 
  13   8   3      211.33      253.55      8.99 o 
  14   8   3        0.95        8.41      6.85 o 
 -16   9   3      226.87      218.96      9.86 o 
 -15   9   3      415.72      428.47      9.87 o 
 -14   9   3      549.99      556.27      8.46 o 
 -13   9   3       74.93       77.96      3.94 o 
 -12   9   3        5.52        5.96      2.60 o 
 -11   9   3      605.13      604.61      6.58 o 
 -10   9   3      652.00      673.55      6.08 o 
  -9   9   3      516.65      501.14      4.89 o 
  -8   9   3      170.02      169.71      2.95 o 
  -7   9   3      594.99      594.01      4.86 o 
  -6   9   3      988.79      980.41      6.08 o 
  -5   9   3     1070.67     1057.99      6.63 o 
  -4   9   3     1311.98     1318.00      7.68 o 
  -3   9   3     4173.75     4310.80     20.37 o 
  -2   9   3      470.43      464.12      3.79 o 
  -1   9   3     2374.01     2330.31     10.99 o 
   0   9   3     1669.58     1654.29      9.34 o 
   1   9   3      437.80      420.50      3.94 o 
   2   9   3      317.58      302.50      3.20 o 
   3   9   3      143.13      142.58      2.58 o 
   4   9   3      624.67      664.35      5.10 o 
   5   9   3     1631.39     1618.58      8.90 o 
   6   9   3      608.45      652.37      5.46 o 
   7   9   3     1714.72     1648.97     10.06 o 
   8   9   3     1029.78      999.15      7.69 o 
   9   9   3      125.11      124.96      3.22 o 
  10   9   3      219.38      235.50      4.61 o 
  11   9   3       85.96       73.69      4.21 o 
  12   9   3       40.27       46.79      4.97 o 
  13   9   3       66.03       59.57      7.54 o 
 -16  10   3        7.97       -2.76      6.97 o 
 -15  10   3       61.70       59.88      7.60 o 
 -14  10   3       16.62       14.83      4.15 o 
 -13  10   3       26.96       22.84      3.50 o 
 -12  10   3       59.93       55.88      3.25 o 
 -11  10   3      570.03      552.99      6.73 o 
 -10  10   3        0.04        4.34      2.30 o 
  -9  10   3        0.87        1.39      1.88 o 
  -8  10   3       25.61       25.75      1.77 o 
  -7  10   3       16.22       12.80      1.37 o 
  -6  10   3      294.10      289.47      3.54 o 
  -5  10   3      258.61      260.22      3.66 o 
  -4  10   3      314.08      314.27      3.80 o 
  -3  10   3      270.67      275.91      3.39 o 
  -2  10   3        0.03        0.16      1.19 o 
  -1  10   3        0.92        0.43      1.29 o 
   0  10   3       15.65       16.92      1.47 o 
   1  10   3      355.02      330.94      3.71 o 
   2  10   3      613.00      578.77      4.70 o 
   3  10   3       58.91       52.75      1.84 o 
   4  10   3       19.22       12.80      1.57 o 
   5  10   3       89.44       78.64      2.31 o 
   6  10   3       21.34       18.56      1.99 o 
   7  10   3       10.22        3.96      1.95 o 
   8  10   3       89.01       82.32      2.89 o 
   9  10   3       17.26       16.26      2.37 o 
  10  10   3        9.40        6.13      3.29 o 
  11  10   3        0.04       -0.79      4.01 o 
  12  10   3        1.85       11.85      5.16 o 
  13  10   3      134.47      145.11      7.42 o 
 -15  11   3      341.80      354.54     13.09 o 
 -14  11   3      112.97      118.76      7.14 o 
 -13  11   3      113.62      114.78      5.35 o 
 -12  11   3      429.30      433.48      7.29 o 
 -11  11   3      556.26      548.11      6.67 o 
 -10  11   3      681.19      676.15      7.06 o 
  -9  11   3      351.77      370.25      5.12 o 
  -8  11   3       76.79       71.30      2.48 o 
  -7  11   3       75.70       81.99      2.31 o 
  -6  11   3      300.69      311.85      4.04 o 
  -5  11   3      154.09      136.40      3.12 o 
  -4  11   3      217.53      245.12      3.82 o 
  -3  11   3        9.42       10.89      1.69 o 
  -2  11   3      371.91      373.95      4.52 o 
  -1  11   3       53.75       52.53      2.11 o 
   0  11   3     1958.49     1980.55     10.86 o 
   1  11   3      148.04      150.12      3.05 o 
   2  11   3      561.43      517.91      4.90 o 
   3  11   3      325.95      345.75      4.60 o 
   4  11   3      918.61      880.91      6.56 o 
   5  11   3      818.64      823.27      6.75 o 
   6  11   3     1185.76     1188.47      8.36 o 
   7  11   3      655.97      708.38      6.80 o 
   8  11   3      775.42      784.65      7.26 o 
   9  11   3      382.92      394.86      5.84 o 
  10  11   3      257.25      273.68      6.69 o 
  11  11   3      410.05      457.89     10.16 o 
  12  11   3      256.43      275.77     10.71 o 
 -14  12   3       57.55       61.88      6.59 o 
 -13  12   3      116.94      118.04      5.99 o 
 -12  12   3        0.55        0.70      4.45 o 
 -11  12   3        1.17        2.49      3.17 o 
 -10  12   3        0.70        3.29      2.88 o 
  -9  12   3       24.44       25.89      2.83 o 
  -8  12   3      388.24      371.26      4.96 o 
  -7  12   3       19.81       13.47      1.99 o 
  -6  12   3      150.77      152.06      3.57 o 
  -5  12   3       49.64       49.85      2.33 o 
  -4  12   3      237.34      217.31      5.00 o 
  -3  12   3        0.12        2.22      1.88 o 
  -2  12   3        0.94       -1.91      1.91 o 
  -1  12   3      302.42      286.98      4.29 o 
   0  12   3       29.77       33.25      2.05 o 
   1  12   3      314.24      288.32      3.96 o 
   2  12   3       66.02       61.34      2.31 o 
   3  12   3      269.57      256.10      4.51 o 
   4  12   3      242.47      229.37      4.28 o 
   5  12   3       83.12       78.54      2.78 o 
   6  12   3      182.58      190.95      4.21 o 
   7  12   3       37.58       42.27      2.98 o 
   8  12   3       50.39       52.50      3.51 o 
   9  12   3      336.81      387.05      7.73 o 
  10  12   3       14.56       16.20      5.01 o 
  11  12   3       19.43       17.18      5.92 o 
 -13  13   3       80.43       82.05      7.30 o 
 -12  13   3      613.98      600.25     11.67 o 
 -11  13   3      324.98      346.33      8.94 o 
 -10  13   3      153.09      147.16      5.01 o 
  -9  13   3      376.23      390.42      7.06 o 
  -8  13   3       97.50      106.75      3.47 o 
  -7  13   3      533.18      546.36      6.25 o 
  -6  13   3     1163.69     1142.50      9.84 o 
  -5  13   3     2655.39     2550.51     16.35 o 
  -4  13   3     1758.82     1733.77     11.90 o 
  -3  13   3     1896.73     1929.80     12.21 o 
  -2  13   3      732.41      698.99      6.69 o 
  -1  13   3     1445.76     1457.34     10.01 o 
   0  13   3      617.92      669.04      6.52 o 
   1  13   3      317.64      304.01      4.71 o 
   2  13   3      287.85      312.34      4.79 o 
   3  13   3      492.17      513.39      6.83 o 
   4  13   3       88.62       97.25      3.63 o 
   5  13   3      782.35      797.23      8.98 o 
   6  13   3      858.41      874.35      8.90 o 
   7  13   3        4.67        3.13      3.62 o 
   8  13   3      449.04      445.83      8.70 o 
   9  13   3      166.75      168.54      6.81 o 
  10  13   3      114.86      118.93      7.10 o 
 -12  14   3        1.55        1.33      9.20 o 
 -11  14   3        6.18       -1.23      5.89 o 
 -10  14   3       66.59       63.06      5.57 o 
  -9  14   3       81.70       97.69      4.99 o 
  -8  14   3       15.96       12.61      3.07 o 
  -7  14   3       12.91       15.66      3.08 o 
  -6  14   3        8.57        7.54      3.52 o 
  -5  14   3        5.55       12.28      3.24 o 
  -4  14   3        4.79        7.69      3.09 o 
  -3  14   3        0.06        3.13      2.96 o 
  -2  14   3        0.01        1.27      2.92 o 
  -1  14   3        0.81        1.30      3.01 o 
   0  14   3        0.02        1.34      2.86 o 
   1  14   3        7.06        6.82      2.99 o 
   2  14   3        0.01       -1.32      2.68 o 
   3  14   3       39.71       53.85      3.39 o 
   4  14   3        0.34       -2.48      3.27 o 
   5  14   3        2.87        9.25      3.64 o 
   6  14   3       14.86       13.72      4.12 o 
   7  14   3       11.30       10.62      4.72 o 
   8  14   3       51.26       53.18      5.83 o 
   9  14   3       56.32       70.34      7.59 o 
 -10  15   3      453.16      496.73     16.93 o 
  -9  15   3      259.62      241.19      9.08 o 
  -8  15   3       62.74       60.02      5.85 o 
  -7  15   3      134.16      138.65      5.14 o 
  -6  15   3      508.97      512.50      8.51 o 
  -5  15   3      234.54      223.62      6.48 o 
  -4  15   3      355.05      363.84      7.46 o 
  -3  15   3      309.31      324.73      7.26 o 
  -2  15   3      128.03      129.53      4.72 o 
  -1  15   3      394.20      374.96      7.49 o 
   0  15   3      648.83      663.27      8.98 o 
   1  15   3      298.10      311.07      7.31 o 
   2  15   3       30.89       21.85      3.76 o 
   3  15   3      215.48      207.66      6.00 o 
   4  15   3      266.14      257.82      6.66 o 
   5  15   3      512.39      503.33      8.76 o 
   6  15   3      331.63      336.97     11.45 o 
   7  15   3      325.72      346.29     11.10 o 
  -8  16   3       26.07        8.67      9.26 o 
  -7  16   3        1.60        4.44      5.89 o 
  -6  16   3        0.02        4.34      4.86 o 
  -5  16   3        7.46        6.32      4.31 o 
  -4  16   3       30.73       37.43      4.42 o 
  -3  16   3        1.44       -0.11      4.10 o 
  -2  16   3        6.54        5.16      4.10 o 
  -1  16   3        2.06       -2.65      4.05 o 
   0  16   3       54.52       51.32      4.46 o 
   1  16   3      169.63      184.29      6.00 o 
   2  16   3        3.78       -1.15      4.53 o 
   3  16   3        7.46       12.16      4.82 o 
   4  16   3      222.19      231.91      7.36 o 
   5  16   3        6.64       10.77      6.42 o 
  -5  17   3      127.60      135.84      8.25 o 
  -4  17   3       13.88        9.89      5.68 o 
  -3  17   3       52.43       39.68      5.43 o 
  -2  17   3       14.31        6.15      5.32 o 
  -1  17   3       98.96       99.25      5.89 o 
   0  17   3       71.68       62.15      5.94 o 
   1  17   3       70.37       57.96      6.54 o 
   2  17   3      494.24      525.21     13.72 o 
 -19   0   4        5.69       10.72     13.43 o 
 -18   0   4       11.39        1.84      8.18 o 
 -17   0   4       82.10       74.60      6.88 o 
 -16   0   4       77.54       82.52      4.93 o 
 -15   0   4      357.74      365.45      7.69 o 
 -14   0   4      833.65      827.25      8.72 o 
 -13   0   4       94.30       88.14      3.81 o 
 -12   0   4     1454.08     1433.41     12.55 o 
 -11   0   4      211.02      200.39      4.59 o 
 -10   0   4      948.43      891.57      9.02 o 
  -9   0   4     1176.61     1164.58     10.53 o 
  -8   0   4     1743.95     1805.62     14.42 o 
  -7   0   4     5836.41     6299.21     42.36 o 
  -6   0   4    26102.98    31654.16    241.67 o 
  -5   0   4       95.25       79.59      2.13 o 
  -4   0   4     3409.21     3504.93     23.21 o 
  -3   0   4    12395.65    13617.39     83.63 o 
  -2   0   4      598.26      492.30      5.11 o 
  -1   0   4     3494.22     3490.71     24.07 o 
   0   0   4     6295.99     6494.26     42.85 o 
   1   0   4      153.80      111.89      2.63 o 
   2   0   4      901.05      877.15      8.63 o 
   3   0   4     1670.49     1668.04     15.11 o 
   4   0   4      127.42       98.91      3.01 o 
   5   0   4       20.15       27.44      1.86 o 
   6   0   4      118.91      108.01      3.36 o 
   7   0   4      115.68      109.15      3.49 o 
   8   0   4     3104.97     3128.77     24.52 o 
   9   0   4      918.17      864.45      9.72 o 
  10   0   4      143.84      140.73      5.03 o 
  11   0   4      140.10      123.86      5.31 o 
  12   0   4      300.29      300.98     10.81 o 
  13   0   4       22.41       29.43      4.94 o 
  14   0   4       74.78       27.12     13.73 o 
  15   0   4      182.50      197.43     24.90 o 
 -19   1   4       36.15       33.78     12.24 o 
 -18   1   4        2.89        3.42      6.43 o 
 -17   1   4       31.40       17.81      3.39 o 
 -16   1   4       81.93       88.88      3.67 o 
 -15   1   4       76.52       79.25      2.96 o 
 -14   1   4      100.67       98.69      2.58 o 
 -13   1   4       15.08       11.28      1.68 o 
 -12   1   4        0.93        0.86      1.41 o 
 -11   1   4      318.46      325.52      3.83 o 
 -10   1   4      392.75      415.88      4.11 o 
  -9   1   4      184.18      179.80      2.76 o 
  -8   1   4       12.72       18.30      1.18 o 
  -7   1   4       11.92       15.61      1.05 o 
  -6   1   4     2418.86     2638.57     13.83 o 
  -5   1   4      154.28      148.80      1.73 o 
  -4   1   4     1919.06     2120.93     10.16 o 
  -3   1   4     2007.92     2159.08     10.62 o 
  -2   1   4        8.07        8.60      0.74 o 
  -1   1   4      356.73      345.37      3.01 o 
   0   1   4        0.43       -0.68      0.68 o 
   1   1   4        0.40       -0.72      0.72 o 
   2   1   4     1295.21     1403.37      8.92 o 
   3   1   4        2.80        2.41      0.88 o 
   4   1   4      721.37      757.06      5.03 o 
   5   1   4      341.21      342.05      3.22 o 
   6   1   4       86.57       74.25      2.11 o 
   7   1   4      910.92      861.31      6.63 o 
   8   1   4       28.54       19.73      1.68 o 
   9   1   4       11.84        9.21      1.71 o 
  10   1   4       24.28       31.51      2.19 o 
  11   1   4       23.60       26.77      2.55 o 
  12   1   4       49.58       50.50      3.24 o 
  13   1   4        9.94       11.49      3.38 o 
  14   1   4       15.09        0.34      6.80 o 
  15   1   4       52.61        7.02     20.94 o 
 -19   2   4       77.23       74.70     11.55 o 
 -18   2   4      570.42      611.20     16.47 o 
 -17   2   4      201.94      178.95      7.20 o 
 -16   2   4       97.32       99.53      4.59 o 
 -15   2   4       85.43       88.37      3.51 o 
 -14   2   4      421.93      432.66      4.96 o 
 -13   2   4      740.65      730.47      5.77 o 
 -12   2   4      968.49      940.60      6.59 o 
 -11   2   4     1017.60     1019.69      7.10 o 
 -10   2   4      462.01      423.24      4.24 o 
  -9   2   4      707.61      672.97      5.70 o 
  -8   2   4      227.76      201.34      2.89 o 
  -7   2   4      328.56      314.93      3.16 o 
  -6   2   4      564.69      618.75      4.29 o 
  -5   2   4      434.18      474.98      3.24 o 
  -4   2   4       16.48        9.04      0.71 o 
  -3   2   4      417.81      360.43      2.79 o 
  -2   2   4      927.73      845.34      5.20 o 
  -1   2   4     4406.25     4387.91     21.96 o 
   0   2   4     3111.65     3024.48     15.87 o 
   1   2   4     3184.77     3201.35     18.28 o 
   2   2   4     2916.93     3044.59     16.13 o 
   3   2   4      772.56      734.19      4.99 o 
   4   2   4      632.11      656.07      4.84 o 
   5   2   4     1429.20     1443.67      8.83 o 
   6   2   4      155.28      148.43      2.62 o 
   7   2   4     1269.57     1268.94      8.34 o 
   8   2   4     1373.63     1375.54      8.97 o 
   9   2   4     2139.86     2136.19     13.05 o 
  10   2   4      784.00      824.25      6.91 o 
  11   2   4     1136.78     1148.29      9.62 o 
  12   2   4       47.92       45.18      3.23 o 
  13   2   4      202.07      214.57      6.98 o 
  14   2   4       74.30       45.43     21.15 o 
  15   2   4      210.59      217.43     20.12 o 
 -18   3   4       39.16       35.09      6.47 o 
 -17   3   4       93.35      100.48      5.66 o 
 -16   3   4       45.22       37.28      4.96 o 
 -15   3   4       31.97       17.80      3.82 o 
 -14   3   4      156.90      156.54      4.99 o 
 -13   3   4      156.02      153.51      3.42 o 
 -12   3   4      464.42      450.16      4.74 o 
 -11   3   4      131.66      137.33      2.92 o 
 -10   3   4      198.21      207.02      3.54 o 
  -9   3   4       30.67       32.38      1.77 o 
  -8   3   4      186.43      195.24      3.19 o 
  -7   3   4      146.99      134.06      2.70 o 
  -6   3   4       41.51       39.48      1.26 o 
  -5   3   4      109.49      116.27      1.77 o 
  -4   3   4      301.07      314.63      2.40 o 
  -3   3   4      310.00      303.23      2.55 o 
  -2   3   4      364.28      371.53      3.04 o 
  -1   3   4     1681.82     1787.07     10.60 o 
   0   3   4      871.47      998.13      5.98 o 
   1   3   4       14.55       17.70      1.07 o 
   2   3   4      275.87      272.54      2.59 o 
   3   3   4       66.48       62.01      1.63 o 
   4   3   4        6.00        2.60      0.95 o 
   5   3   4      511.86      541.46      4.54 o 
   6   3   4      101.92       80.40      2.11 o 
   7   3   4       24.14       22.81      1.59 o 
   8   3   4       87.54       94.00      2.54 o 
   9   3   4       66.46       67.02      2.31 o 
  10   3   4        1.72       -0.19      1.95 o 
  11   3   4        0.19        2.19      2.44 o 
  12   3   4      167.39      201.72      5.67 o 
  13   3   4        3.10        1.77      3.72 o 
  14   3   4       45.40       58.04      7.65 o 
  15   3   4        9.14        6.23     12.91 o 
 -18   4   4      137.25      153.29      9.98 o 
 -17   4   4      470.97      484.16     13.82 o 
 -16   4   4       14.92       13.56      4.60 o 
 -15   4   4      666.49      670.83      9.63 o 
 -14   4   4       11.03        9.31      2.18 o 
 -13   4   4      306.47      297.08      4.12 o 
 -12   4   4      980.71      978.23      7.55 o 
 -11   4   4     1045.15     1033.10      8.22 o 
 -10   4   4      198.32      184.87      3.34 o 
  -9   4   4      926.43      899.56      7.82 o 
  -8   4   4      192.67      187.57      3.48 o 
  -7   4   4     1125.39     1137.02      8.29 o 
  -6   4   4      425.77      422.04      3.64 o 
  -5   4   4      648.91      623.56      4.37 o 
  -4   4   4      355.40      331.27      2.74 o 
  -3   4   4     1236.83     1220.90      7.25 o 
  -2   4   4     2927.21     3032.15     15.11 o 
  -1   4   4     1793.25     1777.90      9.60 o 
   0   4   4     1189.53     1125.11      7.10 o 
   1   4   4       48.88       79.43      1.56 o 
   2   4   4      784.60      777.94      5.23 o 
   3   4   4     1095.38     1081.16      7.35 o 
   4   4   4      631.88      593.33      4.82 o 
   5   4   4      471.85      469.33      4.49 o 
   6   4   4     1240.25     1278.50      8.50 o 
   7   4   4      125.15      128.48      2.85 o 
   8   4   4     2561.82     2492.26     14.55 o 
   9   4   4      370.82      366.93      4.75 o 
  10   4   4      796.29      769.63      7.32 o 
  11   4   4      159.59      160.61      4.60 o 
  12   4   4      428.11      430.94      7.45 o 
  13   4   4      557.31      599.34     11.19 o 
  14   4   4      789.13      817.80     20.02 o 
 -18   5   4       66.11       60.02      9.54 o 
 -17   5   4       28.04       16.41      8.99 o 
 -16   5   4        0.06        4.19      5.57 o 
 -15   5   4        8.74        7.43      4.32 o 
 -14   5   4       13.00       11.69      3.22 o 
 -13   5   4      153.51      156.11      3.90 o 
 -12   5   4      120.90      119.53      3.42 o 
 -11   5   4      182.03      189.25      3.78 o 
 -10   5   4        6.90        2.85      1.50 o 
  -9   5   4       73.09       77.47      2.37 o 
  -8   5   4        2.73        0.67      1.36 o 
  -7   5   4        3.43        3.17      1.23 o 
  -6   5   4        7.12        8.08      1.05 o 
  -5   5   4       17.45       15.91      1.02 o 
  -4   5   4      180.75      188.27      2.53 o 
  -3   5   4       47.53       45.08      1.45 o 
  -2   5   4       92.79       89.66      1.99 o 
  -1   5   4       48.56       47.31      1.37 o 
   0   5   4      255.38      268.95      2.78 o 
   1   5   4      286.18      284.38      2.90 o 
   2   5   4       60.54       64.77      1.69 o 
   3   5   4      286.99      295.80      3.69 o 
   4   5   4       49.34       54.61      1.78 o 
   5   5   4        6.28        3.26      1.29 o 
   6   5   4       16.67       14.48      1.60 o 
   7   5   4       16.42       13.93      1.69 o 
   8   5   4      129.79      119.26      3.20 o 
   9   5   4        0.31       -2.12      2.12 o 
  10   5   4       33.38       24.41      2.65 o 
  11   5   4        2.42        4.13      2.94 o 
  12   5   4        1.85        4.99      3.51 o 
  13   5   4      195.09      214.09     11.44 o 
  14   5   4        4.36       -8.18      8.18 o 
 -18   6   4       87.10      104.24      9.62 o 
 -17   6   4      210.76      208.62      9.09 o 
 -16   6   4        5.19        2.53      5.68 o 
 -15   6   4       23.00       13.72      3.53 o 
 -14   6   4      379.16      394.36      7.16 o 
 -13   6   4      421.89      421.23      6.13 o 
 -12   6   4     1230.77     1238.77     11.03 o 
 -11   6   4      649.81      640.36      5.91 o 
 -10   6   4     1080.99     1059.82      8.19 o 
  -9   6   4      714.68      705.60      6.01 o 
  -8   6   4     1330.75     1313.42      8.23 o 
  -7   6   4     1242.55     1261.84      7.65 o 
  -6   6   4     2433.11     2538.47     12.88 o 
  -5   6   4     1032.40     1011.31      6.46 o 
  -4   6   4     1323.62     1260.13      7.56 o 
  -3   6   4     4011.33     4196.09     19.89 o 
  -2   6   4     2877.45     2887.43     14.22 o 
  -1   6   4     3495.13     3660.18     17.14 o 
   0   6   4     1656.94     1643.63      8.94 o 
   1   6   4     1911.38     1934.88     10.64 o 
   2   6   4      297.13      297.23      3.27 o 
   3   6   4      631.70      647.61      4.84 o 
   4   6   4      128.86      126.23      2.51 o 
   5   6   4      373.71      411.56      4.19 o 
   6   6   4       14.46       24.16      1.60 o 
   7   6   4      774.37      805.97      6.65 o 
   8   6   4     1251.96     1252.48      8.99 o 
   9   6   4      579.63      573.56      6.29 o 
  10   6   4      507.58      528.56      6.76 o 
  11   6   4      342.01      341.59      6.45 o 
  12   6   4       13.14       13.90      4.55 o 
  13   6   4      121.15      129.04      7.38 o 
  14   6   4       48.39       63.93     11.52 o 
 -17   7   4       74.43       55.94      6.73 o 
 -16   7   4       75.59       68.13      6.97 o 
 -15   7   4       36.61       30.83      4.09 o 
 -14   7   4      239.39      225.07      6.64 o 
 -13   7   4      341.57      348.97      6.43 o 
 -12   7   4       22.35       20.18      2.44 o 
 -11   7   4        5.70        1.87      1.91 o 
 -10   7   4       65.76       69.95      2.38 o 
  -9   7   4       34.89       40.34      1.78 o 
  -8   7   4      119.58      132.47      2.78 o 
  -7   7   4       67.60       67.55      1.89 o 
  -6   7   4      100.44      113.02      2.39 o 
  -5   7   4      116.44      126.96      2.31 o 
  -4   7   4        3.15        3.56      1.01 o 
  -3   7   4        1.53        0.75      1.09 o 
  -2   7   4      112.80      115.65      2.10 o 
  -1   7   4        3.24        0.14      1.00 o 
   0   7   4      359.84      366.26      3.28 o 
   1   7   4       15.60       12.08      1.26 o 
   2   7   4      303.51      292.64      3.25 o 
   3   7   4      103.37       91.49      2.18 o 
   4   7   4        1.36        2.05      1.27 o 
   5   7   4     1120.24     1037.96      7.26 o 
   6   7   4      250.94      220.31      3.55 o 
   7   7   4        6.31        0.17      1.83 o 
   8   7   4        0.07        1.57      2.09 o 
   9   7   4       23.06       24.80      2.54 o 
  10   7   4       20.28       18.73      2.92 o 
  11   7   4        0.50        0.60      3.37 o 
  12   7   4       42.37       46.29      5.15 o 
  13   7   4        0.03        2.77      6.55 o 
 -17   8   4      134.61      141.52      8.56 o 
 -16   8   4      198.53      182.89      7.03 o 
 -15   8   4       28.40       28.37      5.00 o 
 -14   8   4      298.57      297.40      7.06 o 
 -13   8   4      380.96      387.96      6.82 o 
 -12   8   4      913.57      912.94      8.27 o 
 -11   8   4     1148.83     1127.32      8.68 o 
 -10   8   4      266.01      256.48      4.07 o 
  -9   8   4      298.25      280.37      3.88 o 
  -8   8   4      384.19      370.21      3.91 o 
  -7   8   4       23.19       29.79      1.53 o 
  -6   8   4       22.14       26.47      1.49 o 
  -5   8   4       34.74       30.27      1.30 o 
  -4   8   4      584.99      581.29      4.45 o 
  -3   8   4      142.14      137.41      2.36 o 
  -2   8   4     2652.14     2692.39     12.84 o 
  -1   8   4     2166.39     2182.49     10.57 o 
   0   8   4      504.05      490.65      3.76 o 
   1   8   4      257.98      257.18      2.94 o 
   2   8   4     1797.44     1805.56      9.97 o 
   3   8   4      164.00      168.17      2.90 o 
   4   8   4     1562.38     1535.96      9.37 o 
   5   8   4     1161.45     1121.08      7.75 o 
   6   8   4      532.42      497.06      5.10 o 
   7   8   4     1442.38     1425.27      9.88 o 
   8   8   4      267.03      281.12      5.09 o 
   9   8   4      489.31      500.85      6.64 o 
  10   8   4      401.16      372.88      6.45 o 
  11   8   4      132.29      121.90      5.25 o 
  12   8   4       17.26       28.83      5.55 o 
  13   8   4      524.58      582.48     19.81 o 
 -16   9   4      138.97      125.60      8.33 o 
 -15   9   4        3.12       -0.91      4.78 o 
 -14   9   4      112.07      100.59      5.02 o 
 -13   9   4       22.90       28.65      3.58 o 
 -12   9   4      289.80      287.16      6.01 o 
 -11   9   4       17.11       13.66      2.50 o 
 -10   9   4       57.52       57.44      2.73 o 
  -9   9   4        5.25        7.27      1.81 o 
  -8   9   4       27.22       24.67      1.78 o 
  -7   9   4       26.42       24.45      1.70 o 
  -6   9   4        0.36        0.72      1.44 o 
  -5   9   4       31.56       32.57      1.46 o 
  -4   9   4       36.08       36.61      1.57 o 
  -3   9   4      148.51      144.89      2.48 o 
  -2   9   4       74.10       75.50      1.96 o 
  -1   9   4      284.63      276.08      3.17 o 
   0   9   4       88.72       82.76      2.09 o 
   1   9   4       24.46       18.67      1.35 o 
   2   9   4        0.30        2.11      1.36 o 
   3   9   4      577.57      553.16      4.41 o 
   4   9   4        1.41        0.25      1.59 o 
   5   9   4      725.65      699.25      6.42 o 
   6   9   4       41.67       52.81      2.54 o 
   7   9   4      314.19      315.82      5.10 o 
   8   9   4       12.42       12.59      2.84 o 
   9   9   4       62.00       67.69      4.10 o 
  10   9   4        9.20        9.64      4.09 o 
  11   9   4       37.12       40.24      5.29 o 
  12   9   4       23.74       27.57      6.15 o 
 -15  10   4      113.41      123.57      6.88 o 
 -14  10   4        7.60        9.64      4.76 o 
 -13  10   4       51.53       54.22      4.08 o 
 -12  10   4     1205.32     1195.02     11.09 o 
 -11  10   4      698.58      722.35      8.40 o 
 -10  10   4      192.84      196.91      4.64 o 
  -9  10   4     1087.15     1087.01      8.43 o 
  -8  10   4      251.54      260.07      4.49 o 
  -7  10   4       88.21       94.19      2.60 o 
  -6  10   4     1005.02     1038.43      6.70 o 
  -5  10   4      398.65      416.20      4.10 o 
  -4  10   4      462.76      469.09      4.34 o 
  -3  10   4     2262.74     2341.55     11.91 o 
  -2  10   4     1010.41     1034.93      6.48 o 
  -1  10   4     2539.08     2588.25     13.23 o 
   0  10   4       89.10       92.43      2.36 o 
   1  10   4      280.00      260.72      3.49 o 
   2  10   4      111.67      113.77      2.50 o 
   3  10   4      798.15      789.70      6.10 o 
   4  10   4       23.77       27.76      1.77 o 
   5  10   4      554.65      555.83      5.72 o 
   6  10   4      792.34      816.78      7.31 o 
   7  10   4      288.78      286.16      6.86 o 
   8  10   4      436.91      443.80      7.26 o 
   9  10   4      483.59      478.64      7.98 o 
  10  10   4      287.55      309.27      8.86 o 
  11  10   4       72.55       57.25      6.36 o 
  12  10   4      384.46      377.07     42.69 o 
 -15  11   4        1.58       -7.08      7.08 o 
 -14  11   4      213.05      211.83      7.79 o 
 -13  11   4      384.11      385.99     11.68 o 
 -12  11   4      387.47      411.89      8.30 o 
 -11  11   4      204.82      202.00      5.28 o 
 -10  11   4       50.36       47.40      3.33 o 
  -9  11   4       37.50       44.00      2.81 o 
  -8  11   4        3.30        0.78      2.28 o 
  -7  11   4      445.83      434.23      5.40 o 
  -6  11   4       88.38       81.73      2.33 o 
  -5  11   4      391.01      383.97      3.93 o 
  -4  11   4      247.80      236.44      3.22 o 
  -3  11   4      419.71      418.13      4.73 o 
  -2  11   4      104.96      112.59      2.66 o 
  -1  11   4     1475.79     1454.66      9.07 o 
   0  11   4      497.82      485.64      5.02 o 
   1  11   4      118.57      118.64      2.53 o 
   2  11   4      145.09      138.75      2.93 o 
   3  11   4       12.04       14.55      1.94 o 
   4  11   4       47.97       45.01      2.23 o 
   5  11   4        8.73        2.89      2.26 o 
   6  11   4        4.92       -2.52      2.81 o 
   7  11   4       32.94       34.00      3.46 o 
   8  11   4       17.39       28.89      4.02 o 
   9  11   4        0.91        3.46      4.63 o 
  10  11   4        0.24        9.37      5.29 o 
  11  11   4        0.05       -6.49      6.49 o 
 -14  12   4       77.32       60.08      7.66 o 
 -13  12   4      751.44      712.57     17.27 o 
 -12  12   4      443.35      473.07      9.96 o 
 -11  12   4      215.58      239.34      8.73 o 
 -10  12   4      354.23      369.61      7.36 o 
  -9  12   4      303.31      332.46      7.36 o 
  -8  12   4      168.95      159.05      4.10 o 
  -7  12   4      515.42      493.78      5.97 o 
  -6  12   4       38.76       40.71      2.24 o 
  -5  12   4      145.50      158.90      3.27 o 
  -4  12   4      373.71      382.01      4.56 o 
  -3  12   4      516.88      528.74      5.85 o 
  -2  12   4      935.02      953.73      7.75 o 
  -1  12   4      855.35      868.22      7.27 o 
   0  12   4      953.40      984.23      7.21 o 
   1  12   4      904.34      882.39      6.83 o 
   2  12   4      602.80      622.13      6.10 o 
   3  12   4      307.76      311.60      5.01 o 
   4  12   4      297.32      295.17      5.06 o 
   5  12   4      323.58      330.80      5.95 o 
   6  12   4      325.56      330.47      6.43 o 
   7  12   4      179.11      180.00      7.65 o 
   8  12   4      994.57     1009.33     12.70 o 
   9  12   4      314.81      337.68     15.42 o 
  10  12   4      536.35      529.03     15.77 o 
 -12  13   4       45.78       59.30      7.78 o 
 -11  13   4       99.75      102.32      5.54 o 
 -10  13   4        1.77       10.31      5.45 o 
  -9  13   4       31.03       29.97      3.73 o 
  -8  13   4       88.36       86.20      3.89 o 
  -7  13   4       11.53       15.86      3.18 o 
  -6  13   4       60.26       62.96      2.83 o 
  -5  13   4       42.17       38.96      2.48 o 
  -4  13   4       75.31       74.14      2.77 o 
  -3  13   4        1.27        3.30      2.13 o 
  -2  13   4        0.45       -1.32      3.01 o 
  -1  13   4        0.47        0.68      2.57 o 
   0  13   4       27.21       26.27      2.53 o 
   1  13   4       15.33       11.36      2.42 o 
   2  13   4       40.37       44.62      3.00 o 
   3  13   4       14.22       15.08      3.16 o 
   4  13   4       35.95       38.99      3.37 o 
   5  13   4        0.20       -2.52      3.53 o 
   6  13   4        3.57        9.94      3.83 o 
   7  13   4      401.15      441.02      9.54 o 
   8  13   4        9.40       12.64      5.85 o 
   9  13   4       30.97       21.71     11.72 o 
 -11  14   4      191.33      154.47      9.87 o 
 -10  14   4      180.13      189.64      6.65 o 
  -9  14   4      212.79      213.18      7.27 o 
  -8  14   4       90.17       91.27      4.79 o 
  -7  14   4      650.63      624.02      9.27 o 
  -6  14   4      807.22      785.45      8.53 o 
  -5  14   4      149.16      150.24      4.77 o 
  -4  14   4      183.59      176.26      4.75 o 
  -3  14   4      505.39      510.53      7.57 o 
  -2  14   4      583.11      579.65      8.00 o 
  -1  14   4      411.08      414.73      7.42 o 
   0  14   4      573.84      553.98      7.24 o 
   1  14   4       12.54       16.54      2.84 o 
   2  14   4      341.01      340.12      7.87 o 
   3  14   4      823.67      838.33      9.62 o 
   4  14   4      298.49      298.80      6.64 o 
   5  14   4      210.58      222.23      7.54 o 
   6  14   4      103.22      111.89      6.24 o 
   7  14   4      120.90      113.39      8.67 o 
  -9  15   4       46.16       46.02      8.93 o 
  -8  15   4       21.40       18.28      6.46 o 
  -7  15   4        0.87        9.18      5.44 o 
  -6  15   4        4.99        0.47      6.03 o 
  -5  15   4       11.01        7.31      4.40 o 
  -4  15   4      137.76      145.08      5.75 o 
  -3  15   4       21.73       21.52      4.25 o 
  -2  15   4       62.13       72.04      4.36 o 
  -1  15   4       25.90       30.28      4.20 o 
   0  15   4      119.62      119.95      4.89 o 
   1  15   4        3.32       -1.87      4.20 o 
   2  15   4        0.00        5.14      5.07 o 
   3  15   4       57.13       74.93      4.97 o 
   4  15   4       22.21       26.96      6.37 o 
   5  15   4      223.22      224.11      9.43 o 
  -7  16   4       60.03       50.25      8.22 o 
  -6  16   4      211.01      211.11      9.18 o 
  -5  16   4        8.38       15.67      6.73 o 
  -4  16   4      201.55      214.34      7.62 o 
  -3  16   4      477.58      463.09     10.18 o 
  -2  16   4      233.47      247.45      7.74 o 
  -1  16   4      686.76      713.36     11.66 o 
   0  16   4      274.54      277.49     14.04 o 
   1  16   4      218.59      223.84      8.00 o 
   2  16   4      171.26      168.16      7.84 o 
   3  16   4      157.63      159.22      9.00 o 
 -18   1   5      212.90      223.55     14.53 o 
 -17   1   5       98.76      115.00      6.82 o 
 -16   1   5      403.84      417.82      7.88 o 
 -15   1   5      342.04      339.28      5.98 o 
 -14   1   5      120.01      120.06      3.29 o 
 -13   1   5       27.10       28.69      2.06 o 
 -12   1   5      542.81      526.83      5.52 o 
 -11   1   5       28.67       23.25      1.94 o 
 -10   1   5      572.50      532.76      4.83 o 
  -9   1   5     3901.25     3994.42     20.35 o 
  -8   1   5     2421.77     2497.35     13.55 o 
  -7   1   5      895.91      857.70      6.13 o 
  -6   1   5      871.04      855.40      5.43 o 
  -5   1   5        8.27       13.40      1.02 o 
  -4   1   5      978.24     1002.47      6.24 o 
  -3   1   5      263.39      247.56      2.89 o 
  -2   1   5      442.20      416.80      3.77 o 
  -1   1   5     3016.88     3152.72     16.38 o 
   0   1   5     3176.61     3275.00     17.28 o 
   1   1   5     1142.49     1063.89      7.32 o 
   2   1   5     5026.23     5199.30     26.28 o 
   3   1   5      512.53      481.94      4.40 o 
   4   1   5       32.04       32.96      1.63 o 
   5   1   5       19.49       18.38      1.38 o 
   6   1   5     1201.44     1209.46      8.01 o 
   7   1   5      647.44      636.97      5.74 o 
   8   1   5      306.39      296.52      5.78 o 
   9   1   5      445.17      450.02      5.99 o 
  10   1   5      415.48      434.73      6.68 o 
  11   1   5      195.66      174.93      5.42 o 
  12   1   5      219.24      237.16      7.29 o 
  13   1   5      342.01      371.10     17.97 o 
 -18   2   5        2.14       -3.06     13.87 o 
 -17   2   5      116.10      115.22      7.88 o 
 -16   2   5        2.17        0.05      3.46 o 
 -15   2   5      280.79      283.88      6.09 o 
 -14   2   5      130.38      125.06      3.72 o 
 -13   2   5        7.45        1.88      2.07 o 
 -12   2   5        9.01        3.74      1.82 o 
 -11   2   5        1.64        1.17      1.76 o 
 -10   2   5      151.06      145.33      3.03 o 
  -9   2   5      131.40      142.12      2.71 o 
  -8   2   5        0.04        1.47      1.20 o 
  -7   2   5      606.49      636.18      5.16 o 
  -6   2   5        4.51        6.80      1.00 o 
  -5   2   5        8.24        8.92      0.84 o 
  -4   2   5        1.53        1.48      0.85 o 
  -3   2   5       51.95       55.02      1.44 o 
  -2   2   5      724.70      763.72      5.77 o 
  -1   2   5      130.52      134.58      2.33 o 
   0   2   5       45.10       40.52      1.60 o 
   1   2   5        0.22       -0.38      1.14 o 
   2   2   5      368.47      381.32      3.55 o 
   3   2   5       80.71       72.56      1.87 o 
   4   2   5      149.38      142.63      2.86 o 
   5   2   5     2771.31     2750.75     15.61 o 
   6   2   5       71.31       67.00      2.12 o 
   7   2   5      447.33      407.49      4.83 o 
   8   2   5        6.99        7.29      2.10 o 
   9   2   5       10.91       10.66      2.48 o 
  10   2   5       29.77       39.61      3.02 o 
  11   2   5       32.09       30.70      3.79 o 
  12   2   5       35.19       47.44      5.73 o 
  13   2   5       92.03      111.77      7.63 o 
 -18   3   5      389.42      392.29     20.29 o 
 -17   3   5      472.47      483.62     15.13 o 
 -16   3   5        5.74        4.88      4.48 o 
 -15   3   5      306.81      303.36      7.60 o 
 -14   3   5      100.65      113.32      3.86 o 
 -13   3   5      227.22      225.41      4.55 o 
 -12   3   5      190.44      175.42      4.26 o 
 -11   3   5      507.27      500.65      5.54 o 
 -10   3   5      997.72      996.51      7.78 o 
  -9   3   5     1980.45     1964.57     12.36 o 
  -8   3   5      463.86      427.38      4.62 o 
  -7   3   5      465.73      431.31      3.75 o 
  -6   3   5      626.15      585.36      3.89 o 
  -5   3   5      459.97      454.61      3.24 o 
  -4   3   5      459.12      456.08      3.29 o 
  -3   3   5     1730.10     1763.96     10.22 o 
  -2   3   5      157.09      134.40      2.73 o 
  -1   3   5     1366.66     1346.28      8.16 o 
   0   3   5      644.88      599.50      4.47 o 
   1   3   5     1560.56     1566.62      9.73 o 
   2   3   5      771.33      728.13      5.59 o 
   3   3   5     1320.64     1294.39      8.21 o 
   4   3   5       18.24       19.10      1.44 o 
   5   3   5     1610.98     1628.58      9.53 o 
   6   3   5       12.63       12.72      1.60 o 
   7   3   5      679.67      692.90      5.70 o 
   8   3   5     1784.77     1733.31     10.47 o 
   9   3   5      262.27      262.58      5.67 o 
  10   3   5      581.61      545.91      8.17 o 
  11   3   5     1137.43     1142.24     12.14 o 
  12   3   5      208.61      224.11      7.86 o 
  13   3   5      134.92      120.16      8.66 o 
 -18   4   5        0.10       -0.37      7.49 o 
 -17   4   5      102.83       89.81      7.20 o 
 -16   4   5       69.14       69.68      6.21 o 
 -15   4   5      143.81      135.16      5.93 o 
 -14   4   5       13.46       17.66      3.12 o 
 -13   4   5        5.18        2.80      2.61 o 
 -12   4   5       21.35       24.86      2.49 o 
 -11   4   5       35.56       35.85      2.60 o 
 -10   4   5      149.30      150.46      3.80 o 
  -9   4   5      339.23      336.78      4.89 o 
  -8   4   5        8.37        9.05      1.64 o 
  -7   4   5        3.47        0.88      1.07 o 
  -6   4   5       55.65       47.26      1.44 o 
  -5   4   5       28.35       25.82      1.16 o 
  -4   4   5       52.11       58.14      1.59 o 
  -3   4   5      209.08      217.28      2.63 o 
  -2   4   5        1.56        2.23      1.30 o 
  -1   4   5      237.87      262.23      3.38 o 
   0   4   5       45.95       44.46      1.61 o 
   1   4   5      148.51      157.57      2.59 o 
   2   4   5       90.50       89.15      2.38 o 
   3   4   5       99.60       94.64      2.34 o 
   4   4   5      963.53      942.81      6.22 o 
   5   4   5      432.72      393.01      4.73 o 
   6   4   5      125.53      119.39      3.12 o 
   7   4   5      501.10      477.47      5.23 o 
   8   4   5        4.44        4.88      2.19 o 
   9   4   5        8.59        6.19      2.65 o 
  10   4   5       70.27       71.89      3.62 o 
  11   4   5        5.09        6.55      4.03 o 
  12   4   5       56.89       75.37      5.95 o 
  13   4   5        2.04       -3.82      7.01 o 
 -18   5   5      361.52      369.57     18.96 o 
 -17   5   5       35.46       44.85      7.62 o 
 -16   5   5      185.81      188.14      8.63 o 
 -15   5   5      179.08      166.57      7.30 o 
 -14   5   5      119.88      123.07      5.41 o 
 -13   5   5      264.17      270.93      5.97 o 
 -12   5   5      318.11      312.38      5.50 o 
 -11   5   5       35.27       35.21      2.50 o 
 -10   5   5      489.35      480.21      5.72 o 
  -9   5   5     1050.15     1052.58      8.78 o 
  -8   5   5     1194.99     1218.37      8.61 o 
  -7   5   5     1319.50     1357.22      7.97 o 
  -6   5   5       21.24       17.06      1.18 o 
  -5   5   5      405.73      391.64      3.82 o 
  -4   5   5      137.94      133.88      2.44 o 
  -3   5   5      551.32      540.50      4.63 o 
  -2   5   5      467.11      438.28      4.37 o 
  -1   5   5       84.38       59.10      1.94 o 
   0   5   5     1159.78     1131.91      7.38 o 
   1   5   5     2312.32     2272.76     13.29 o 
   2   5   5     2330.74     2328.92     13.41 o 
   3   5   5     1049.63     1053.31      8.34 o 
   4   5   5      481.68      537.09      4.76 o 
   5   5   5       97.33      109.55      3.01 o 
   6   5   5      597.90      587.48      6.16 o 
   7   5   5      528.28      517.03      5.75 o 
   8   5   5      112.58      112.27      3.65 o 
   9   5   5       84.95       85.38      3.62 o 
  10   5   5      596.83      591.43      8.81 o 
  11   5   5      630.49      661.84     10.90 o 
  12   5   5      614.66      688.82     13.47 o 
  13   5   5     1084.09     1143.48     22.52 o 
 -17   6   5       20.15       14.78     10.84 o 
 -16   6   5      221.24      212.09      8.78 o 
 -15   6   5       81.65       85.89      5.82 o 
 -14   6   5       11.13       12.79      4.19 o 
 -13   6   5      223.43      218.82      5.73 o 
 -12   6   5       88.50       86.37      3.35 o 
 -11   6   5       75.69       76.89      3.04 o 
 -10   6   5       15.50       12.45      2.10 o 
  -9   6   5      429.45      447.14      4.95 o 
  -8   6   5      281.37      278.38      3.77 o 
  -7   6   5       23.96       24.14      1.51 o 
  -6   6   5       90.67       90.22      2.23 o 
  -5   6   5        3.15        1.20      1.17 o 
  -4   6   5      119.72      123.67      2.72 o 
  -3   6   5       48.86       55.43      1.84 o 
  -2   6   5       57.72       61.91      1.80 o 
  -1   6   5      133.10      150.18      2.74 o 
   0   6   5       87.99       81.82      2.13 o 
   1   6   5       35.29       35.66      1.64 o 
   2   6   5       56.22       50.86      1.93 o 
   3   6   5      340.25      315.09      4.20 o 
   4   6   5      190.53      171.92      3.59 o 
   5   6   5      192.52      157.25      3.31 o 
   6   6   5      515.37      460.46      5.22 o 
   7   6   5       36.82       36.83      2.48 o 
   8   6   5       68.42       67.30      3.35 o 
   9   6   5        3.76        5.69      3.17 o 
  10   6   5       34.82       39.46      3.82 o 
  11   6   5       87.03       94.66      5.58 o 
  12   6   5       75.44       84.38      6.74 o 
 -17   7   5      138.42      146.83     10.16 o 
 -16   7   5        4.81       -0.82      6.37 o 
 -15   7   5      353.70      359.24     11.13 o 
 -14   7   5      747.57      737.81     12.12 o 
 -13   7   5       59.07       64.20      4.04 o 
 -12   7   5      286.60      299.14      5.68 o 
 -11   7   5      909.41      924.54      8.18 o 
 -10   7   5      475.37      476.44      6.07 o 
  -9   7   5      993.36      994.57      7.79 o 
  -8   7   5      960.78      972.90      7.09 o 
  -7   7   5      195.12      184.91      3.10 o 
  -6   7   5      699.37      683.65      5.91 o 
  -5   7   5      468.00      453.90      4.05 o 
  -4   7   5     1267.54     1302.65      8.27 o 
  -3   7   5      721.32      723.26      5.54 o 
  -2   7   5     1165.44     1158.40      7.26 o 
  -1   7   5     2191.02     2294.32     11.31 o 
   0   7   5     1449.21     1505.66      9.00 o 
   1   7   5     1251.86     1279.15      7.99 o 
   2   7   5     1674.66     1716.88     11.13 o 
   3   7   5      247.78      243.53      3.94 o 
   4   7   5      419.65      409.34      4.70 o 
   5   7   5      512.43      524.33      5.27 o 
   6   7   5       61.53       71.33      2.63 o 
   7   7   5      371.23      360.83      5.61 o 
   8   7   5      756.78      768.77      8.48 o 
   9   7   5      126.31      128.66      5.72 o 
  10   7   5      161.48      148.68      5.85 o 
  11   7   5      163.59      159.25      6.77 o 
  12   7   5       45.97       56.76      7.72 o 
 -16   8   5        1.03       -6.23      6.23 o 
 -15   8   5      397.46      400.44     11.38 o 
 -14   8   5      282.90      271.95      8.17 o 
 -13   8   5      309.78      303.31      7.88 o 
 -12   8   5        1.03       -0.95      3.42 o 
 -11   8   5        0.44       -0.53      2.55 o 
 -10   8   5       38.33       33.25      2.45 o 
  -9   8   5       60.01       54.62      2.36 o 
  -8   8   5        1.67        1.22      1.74 o 
  -7   8   5      175.02      183.07      3.19 o 
  -6   8   5        0.13        1.90      1.57 o 
  -5   8   5       24.68       23.94      1.59 o 
  -4   8   5      171.93      186.33      3.19 o 
  -3   8   5      223.56      232.58      3.49 o 
  -2   8   5      969.73      965.50      6.64 o 
  -1   8   5      277.81      292.73      3.46 o 
   0   8   5       98.19       98.23      2.35 o 
   1   8   5       92.04       86.39      2.23 o 
   2   8   5        4.15        4.67      1.68 o 
   3   8   5      110.98      123.70      3.30 o 
   4   8   5       69.35       75.14      2.47 o 
   5   8   5       43.49       30.54      2.39 o 
   6   8   5       39.16       31.18      2.47 o 
   7   8   5       16.03       17.96      2.91 o 
   8   8   5        5.35        3.77      3.40 o 
   9   8   5      117.76      125.70      4.73 o 
  10   8   5      307.46      362.06     10.00 o 
  11   8   5        7.29       10.18      5.80 o 
 -16   9   5        2.85        0.75      8.18 o 
 -15   9   5        2.33        4.75      6.08 o 
 -14   9   5      351.02      359.41     10.50 o 
 -13   9   5      225.59      234.24      6.96 o 
 -12   9   5      316.44      295.05      7.04 o 
 -11   9   5      210.27      213.13      6.61 o 
 -10   9   5      578.37      579.75      6.56 o 
  -9   9   5      501.68      500.43      5.35 o 
  -8   9   5      642.06      642.72      5.94 o 
  -7   9   5      582.32      588.95      5.50 o 
  -6   9   5     1679.48     1689.87     10.00 o 
  -5   9   5       67.19       61.05      2.21 o 
  -4   9   5     1760.22     1784.21      9.54 o 
  -3   9   5      982.74      983.48      7.02 o 
  -2   9   5      113.61      121.23      2.91 o 
  -1   9   5      128.45      124.61      2.78 o 
   0   9   5       28.95       28.68      1.74 o 
   1   9   5      759.72      783.40      6.51 o 
   2   9   5     1087.34     1092.07      7.93 o 
   3   9   5      274.58      285.28      4.69 o 
   4   9   5     1206.52     1164.58      8.44 o 
   5   9   5      316.16      302.80      5.17 o 
   6   9   5       47.37       45.85      3.18 o 
   7   9   5      239.45      236.39      6.32 o 
   8   9   5      148.54      141.45      5.69 o 
   9   9   5       26.21       24.08      4.95 o 
  10   9   5      325.74      304.08     10.64 o 
  11   9   5     1006.86     1039.56     17.76 o 
 -15  10   5       80.63       93.32     10.05 o 
 -14  10   5      342.36      326.91      9.92 o 
 -13  10   5       25.76       25.41      4.99 o 
 -12  10   5       24.73       20.50      4.22 o 
 -11  10   5        0.05       -3.68      3.68 o 
 -10  10   5       55.75       56.05      3.49 o 
  -9  10   5      160.57      162.55      4.21 o 
  -8  10   5        2.38        5.97      2.25 o 
  -7  10   5      250.64      258.49      4.31 o 
  -6  10   5       10.00        8.18      2.13 o 
  -5  10   5       17.53       18.77      2.01 o 
  -4  10   5        1.84       -0.27      1.56 o 
  -3  10   5      134.42      138.69      2.98 o 
  -2  10   5      265.28      252.60      4.16 o 
  -1  10   5       70.00       68.27      2.35 o 
   0  10   5       42.31       38.70      2.22 o 
   1  10   5       81.86       79.30      2.61 o 
   2  10   5      212.81      193.41      3.97 o 
   3  10   5       36.39       32.25      2.54 o 
   4  10   5       93.13       78.28      3.22 o 
   5  10   5       61.35       64.22      3.30 o 
   6  10   5        0.04       -3.26      3.26 o 
   7  10   5        2.36        4.20      3.86 o 
   8  10   5        8.11       21.49      4.91 o 
   9  10   5        7.31       11.49      5.77 o 
  10  10   5      129.49      139.45      8.45 o 
 -14  11   5      180.26      181.01      8.42 o 
 -13  11   5      322.80      320.84     10.35 o 
 -12  11   5      133.45      140.59      6.70 o 
 -11  11   5      196.41      200.28      7.21 o 
 -10  11   5      132.87      140.11      4.78 o 
  -9  11   5      342.79      363.35      6.63 o 
  -8  11   5      129.46      117.54      3.29 o 
  -7  11   5      150.56      160.23      4.14 o 
  -6  11   5       75.08       71.31      3.02 o 
  -5  11   5       92.44       99.98      2.92 o 
  -4  11   5       18.28       18.53      1.95 o 
  -3  11   5     1005.45     1019.38      6.87 o 
  -2  11   5       45.86       45.23      2.30 o 
  -1  11   5      664.92      641.64      6.50 o 
   0  11   5      682.38      682.64      6.92 o 
   1  11   5     1200.60     1174.44      8.98 o 
   2  11   5      745.68      738.54      6.92 o 
   3  11   5      841.76      836.06      7.68 o 
   4  11   5      341.47      363.45      6.85 o 
   5  11   5      488.86      513.59      7.92 o 
   6  11   5      162.88      166.80      4.82 o 
   7  11   5      349.07      346.40      8.82 o 
   8  11   5      390.99      391.15     10.58 o 
   9  11   5      363.03      366.66     11.91 o 
 -13  12   5        0.06       -5.54      8.20 o 
 -12  12   5        6.37       15.86      7.19 o 
 -11  12   5      204.33      201.90      9.48 o 
 -10  12   5       11.22       12.04      4.35 o 
  -9  12   5       45.45       43.88      3.67 o 
  -8  12   5       81.31       78.81      3.48 o 
  -7  12   5       34.30       29.61      3.34 o 
  -6  12   5       16.42       20.87      2.80 o 
  -5  12   5        2.96        1.72      2.36 o 
  -4  12   5       24.65       23.83      2.30 o 
  -3  12   5       24.96       25.53      2.30 o 
  -2  12   5       73.76       70.61      2.82 o 
  -1  12   5        6.95        9.10      2.52 o 
   0  12   5      269.78      261.37      5.36 o 
   1  12   5       19.28       16.80      2.98 o 
   2  12   5       20.43       23.93      3.03 o 
   3  12   5       85.30       91.87      3.41 o 
   4  12   5        0.53        0.61      3.29 o 
   5  12   5       68.68       80.42      4.41 o 
   6  12   5      134.15      155.22      6.59 o 
   7  12   5       70.59       68.12      5.97 o 
   8  12   5        3.99        0.65      7.22 o 
 -12  13   5      198.61      204.58     16.71 o 
 -11  13   5       59.33       65.60      7.67 o 
 -10  13   5      562.80      580.17     11.48 o 
  -9  13   5      834.02      841.60     15.24 o 
  -8  13   5     1652.86     1602.85     16.31 o 
  -7  13   5      796.43      794.79     10.35 o 
  -6  13   5      905.30      917.70      9.53 o 
  -5  13   5      421.06      408.62      6.79 o 
  -4  13   5      938.55      955.33      8.39 o 
  -3  13   5      341.64      370.64      6.35 o 
  -2  13   5      311.44      323.88      6.18 o 
  -1  13   5      381.95      415.33      7.01 o 
   0  13   5      567.53      573.47      7.46 o 
   1  13   5      188.05      178.77      5.79 o 
   2  13   5      740.87      763.80      9.12 o 
   3  13   5      341.27      334.67      7.40 o 
   4  13   5       12.81       15.04      4.81 o 
   5  13   5      264.01      262.33     11.49 o 
   6  13   5      185.73      187.22      7.87 o 
   7  13   5       59.20       43.36      8.27 o 
 -10  14   5       29.73       31.43      9.88 o 
  -9  14   5       15.86       19.99      6.52 o 
  -8  14   5       21.92       33.28      6.52 o 
  -7  14   5       10.32       14.88      4.78 o 
  -6  14   5       35.91       40.08      4.90 o 
  -5  14   5        2.19        5.52      4.24 o 
  -4  14   5        4.74        3.61      3.87 o 
  -3  14   5       19.02       15.98      4.18 o 
  -2  14   5       60.28       67.97      4.46 o 
  -1  14   5       31.09       29.74      3.85 o 
   0  14   5       29.13       37.75      4.52 o 
   1  14   5       10.34       -1.41      4.50 o 
   2  14   5        8.09        4.47      4.82 o 
   3  14   5        7.56       -1.88      5.63 o 
   4  14   5       23.25       22.64      6.16 o 
   5  14   5       59.46       42.96      8.42 o 
  -8  15   5      125.28      108.56      9.51 o 
  -7  15   5      157.22      147.22      9.59 o 
  -6  15   5      103.34      100.07      7.30 o 
  -5  15   5       38.09       48.21      6.64 o 
  -4  15   5      274.50      268.97      9.27 o 
  -3  15   5      402.98      430.85     11.27 o 
  -2  15   5      169.33      176.98      9.78 o 
  -1  15   5       77.98       78.34      7.87 o 
   0  15   5      273.89      263.95      9.86 o 
   1  15   5      389.13      371.70     10.45 o 
   2  15   5      420.46      391.88     14.06 o 
   3  15   5      211.78      217.06     10.03 o 
 -18   0   6      359.71      373.81     19.51 o 
 -17   0   6      548.58      574.23     23.11 o 
 -16   0   6       79.57       91.14      7.66 o 
 -15   0   6      407.44      384.02     15.81 o 
 -14   0   6       29.04       30.29      5.52 o 
 -13   0   6       31.51       30.78      3.76 o 
 -12   0   6      268.68      287.28      7.20 o 
 -11   0   6      632.61      646.95      8.44 o 
 -10   0   6     3347.72     3411.77     26.85 o 
  -9   0   6     6950.93     7606.42     51.85 o 
  -8   0   6      650.43      634.41      8.09 o 
  -7   0   6     2358.33     2392.53     20.20 o 
  -6   0   6     6260.55     6646.40     45.11 o 
  -5   0   6       28.49       19.33      2.28 o 
  -4   0   6     1998.01     2026.85     17.55 o 
  -3   0   6     1111.70     1157.95     11.13 o 
  -2   0   6        5.17        4.57      1.74 o 
  -1   0   6      306.00      300.33      4.94 o 
   0   0   6     1365.03     1406.49     12.38 o 
   1   0   6      116.14      117.76      3.49 o 
   2   0   6       60.12       60.55      2.67 o 
   3   0   6        4.89        4.71      1.60 o 
   4   0   6      731.35      723.80      8.69 o 
   5   0   6     2109.36     2123.03     16.95 o 
   6   0   6      251.08      243.29      6.98 o 
   7   0   6        7.43        9.26      3.67 o 
   8   0   6       84.40       75.20      5.13 o 
   9   0   6       85.94       87.45      6.11 o 
  10   0   6        3.53        8.68      5.69 o 
  11   0   6      252.49      277.43     21.16 o 
  12   0   6      366.99      426.59     51.58 o 
 -18   1   6       32.61       38.11      9.27 o 
 -17   1   6       19.31       26.09      7.43 o 
 -16   1   6       15.72        4.73      4.83 o 
 -15   1   6        0.58        3.78      3.22 o 
 -14   1   6      163.94      157.30      4.71 o 
 -13   1   6      202.73      206.76      5.11 o 
 -12   1   6        6.22        4.67      2.10 o 
 -11   1   6        5.88        1.11      1.82 o 
 -10   1   6        6.30        5.06      1.80 o 
  -9   1   6     1189.41     1229.74      8.55 o 
  -8   1   6       27.26       26.29      1.66 o 
  -7   1   6      886.16      910.30      6.56 o 
  -6   1   6      392.23      393.44      3.44 o 
  -5   1   6        0.02       -1.31      1.31 o 
  -4   1   6      124.14      120.95      2.78 o 
  -3   1   6        1.23        0.18      1.22 o 
  -2   1   6        1.06        0.35      1.19 o 
  -1   1   6      401.85      417.61      4.11 o 
   0   1   6        1.86        3.49      1.33 o 
   1   1   6      496.23      506.60      4.43 o 
   2   1   6      147.22      157.81      3.04 o 
   3   1   6      115.02      106.83      2.21 o 
   4   1   6      736.53      709.75      5.81 o 
   5   1   6        3.57        3.50      1.50 o 
   6   1   6        4.55        1.03      1.94 o 
   7   1   6       22.97       27.77      2.57 o 
   8   1   6       23.01       22.06      2.94 o 
   9   1   6       63.86       64.15      4.20 o 
  10   1   6       77.75       91.83      5.60 o 
  11   1   6        4.40       11.43      7.33 o 
  12   1   6       48.08       79.28      9.52 o 
 -18   2   6      109.31      117.15     12.52 o 
 -17   2   6      289.32      342.14     16.45 o 
 -16   2   6      304.20      352.78     12.65 o 
 -15   2   6      317.84      339.81      9.13 o 
 -14   2   6      116.33      136.12      4.70 o 
 -13   2   6       54.79       64.02      3.55 o 
 -12   2   6      140.24      132.28      3.77 o 
 -11   2   6      209.91      207.44      4.38 o 
 -10   2   6      123.60      118.77      4.10 o 
  -9   2   6       18.99       19.95      1.63 o 
  -8   2   6       21.93       22.98      1.66 o 
  -7   2   6      518.32      497.43      4.18 o 
  -6   2   6      158.79      137.79      2.25 o 
  -5   2   6      466.50      441.54      4.09 o 
  -4   2   6      855.06      809.97      5.89 o 
  -3   2   6      637.99      645.83      5.61 o 
  -2   2   6      840.60      861.55      6.40 o 
  -1   2   6     1748.80     1786.88     10.99 o 
   0   2   6      617.20      613.15      5.20 o 
   1   2   6      985.68     1008.08      7.42 o 
   2   2   6     1582.54     1605.43      9.46 o 
   3   2   6      383.73      365.00      3.80 o 
   4   2   6     1548.03     1572.56      9.91 o 
   5   2   6     1077.29     1067.04      8.19 o 
   6   2   6      819.85      838.76      6.86 o 
   7   2   6      381.70      396.74      5.77 o 
   8   2   6      626.23      636.75      7.97 o 
   9   2   6       33.68       31.23      4.10 o 
  10   2   6      269.70      276.32      8.81 o 
  11   2   6      227.91      218.17     10.64 o 
  12   2   6      292.04      332.81     16.38 o 
 -17   3   6      140.41      126.42     10.63 o 
 -16   3   6       76.96       71.28      9.94 o 
 -15   3   6      274.96      259.51      8.44 o 
 -14   3   6       48.16       53.61      4.04 o 
 -13   3   6       38.71       38.35      3.52 o 
 -12   3   6        0.81        3.11      2.74 o 
 -11   3   6      123.22      121.34      4.63 o 
 -10   3   6       24.00       18.48      2.12 o 
  -9   3   6        7.99        9.78      1.92 o 
  -8   3   6        1.63        1.96      1.35 o 
  -7   3   6       57.82       58.94      1.66 o 
  -6   3   6      168.40      168.45      2.37 o 
  -5   3   6       33.07       34.80      1.42 o 
  -4   3   6      547.51      558.45      4.41 o 
  -3   3   6      200.15      229.11      3.39 o 
  -2   3   6       43.68       46.57      1.82 o 
  -1   3   6      256.40      249.75      3.02 o 
   0   3   6       30.29       43.34      1.77 o 
   1   3   6        2.23        1.80      1.29 o 
   2   3   6      270.33      281.68      3.79 o 
   3   3   6        6.22        1.61      1.42 o 
   4   3   6        0.14        1.89      1.52 o 
   5   3   6       54.10       53.28      2.07 o 
   6   3   6      179.60      177.18      4.41 o 
   7   3   6       16.58       14.10      2.45 o 
   8   3   6       48.28       59.17      3.38 o 
   9   3   6       80.06       97.45      4.53 o 
  10   3   6        1.47        1.35      4.55 o 
  11   3   6      143.37      140.64      7.96 o 
  12   3   6        3.96        1.90      8.15 o 
 -17   4   6       23.46       14.13      8.71 o 
 -16   4   6      273.77      306.52     19.88 o 
 -15   4   6      385.19      376.94     11.60 o 
 -14   4   6      188.51      191.52      6.26 o 
 -13   4   6        6.47        8.55      3.35 o 
 -12   4   6      278.40      286.41      7.07 o 
 -11   4   6       49.63       51.05      3.19 o 
 -10   4   6      590.62      580.90      6.63 o 
  -9   4   6      370.13      371.81      4.92 o 
  -8   4   6      692.43      690.24      5.65 o 
  -7   4   6      563.87      553.56      4.58 o 
  -6   4   6     1028.27     1043.39      6.87 o 
  -5   4   6     1229.16     1242.36      7.40 o 
  -4   4   6      250.07      252.15      3.34 o 
  -3   4   6       59.91       55.70      1.95 o 
  -2   4   6      131.43      140.06      2.86 o 
  -1   4   6      387.49      379.95      4.44 o 
   0   4   6      760.57      763.84      7.12 o 
   1   4   6      706.59      695.92      5.61 o 
   2   4   6      706.32      694.90      5.72 o 
   3   4   6     1388.21     1405.09     10.13 o 
   4   4   6      270.60      268.67      4.12 o 
   5   4   6     1880.20     1840.36     12.11 o 
   6   4   6      102.60      105.33      3.25 o 
   7   4   6      237.12      229.98      5.22 o 
   8   4   6       51.19       50.48      3.59 o 
   9   4   6      448.09      473.37      8.87 o 
  10   4   6      688.10      736.38     13.11 o 
  11   4   6      872.91      897.68     16.45 o 
 -17   5   6        1.74       -8.37      8.48 o 
 -16   5   6       37.29       36.79      7.55 o 
 -15   5   6       81.25       80.64      9.11 o 
 -14   5   6       44.35       48.46      4.34 o 
 -13   5   6       29.64       33.34      3.54 o 
 -12   5   6       51.08       55.30      3.51 o 
 -11   5   6       28.37       25.96      2.92 o 
 -10   5   6        0.31       -2.27      2.27 o 
  -9   5   6        5.14        0.14      2.00 o 
  -8   5   6        1.14        1.64      1.56 o 
  -7   5   6       49.93       52.87      1.79 o 
  -6   5   6       22.13       21.66      1.46 o 
  -5   5   6       21.40       23.45      1.52 o 
  -4   5   6       17.63       17.85      1.52 o 
  -3   5   6      235.72      238.37      3.71 o 
  -2   5   6       37.19       38.54      1.90 o 
  -1   5   6       39.55       45.45      1.92 o 
   0   5   6       52.05       54.94      2.34 o 
   1   5   6       45.29       49.82      2.01 o 
   2   5   6        0.23        1.49      1.60 o 
   3   5   6        0.02        0.77      2.00 o 
   4   5   6       22.17       19.33      2.27 o 
   5   5   6        5.92        5.01      2.38 o 
   6   5   6        0.33        3.30      2.56 o 
   7   5   6       34.02       27.17      2.96 o 
   8   5   6       22.73       18.77      3.46 o 
   9   5   6       20.63       14.97      4.70 o 
  10   5   6       61.04       70.90      9.70 o 
  11   5   6        0.90       -5.92      7.62 o 
 -16   6   6      188.34      184.10     11.60 o 
 -15   6   6      521.45      508.41     14.47 o 
 -14   6   6       58.66       63.12      4.95 o 
 -13   6   6      210.33      224.05      7.04 o 
 -12   6   6      138.81      149.75      4.84 o 
 -11   6   6      549.34      547.94      7.10 o 
 -10   6   6      692.45      695.25      7.12 o 
  -9   6   6     1478.29     1481.48     10.06 o 
  -8   6   6      787.09      782.36      6.18 o 
  -7   6   6     1180.43     1192.18      8.40 o 
  -6   6   6     2260.54     2328.36     12.88 o 
  -5   6   6     1075.91     1090.54      7.62 o 
  -4   6   6      881.93      893.66      6.68 o 
  -3   6   6      444.85      454.92      4.58 o 
  -2   6   6      608.45      625.59      5.75 o 
  -1   6   6      262.47      265.67      3.87 o 
   0   6   6      634.17      648.84      5.98 o 
   1   6   6      336.39      345.83      4.33 o 
   2   6   6      353.46      384.02      4.87 o 
   3   6   6      169.27      177.04      4.34 o 
   4   6   6      702.95      717.36      6.79 o 
   5   6   6      812.10      802.23      8.36 o 
   6   6   6      197.05      217.80      5.36 o 
   7   6   6      190.47      204.79      5.75 o 
   8   6   6      137.14      137.11      5.21 o 
   9   6   6        5.65       16.45      4.81 o 
  10   6   6      284.96      269.08      9.69 o 
  11   6   6       82.66       85.62      8.01 o 
 -16   7   6      190.24      174.22     10.68 o 
 -15   7   6        7.06       -5.63      6.21 o 
 -14   7   6        9.87       10.62      4.60 o 
 -13   7   6       47.39       50.41      4.33 o 
 -12   7   6        6.12       11.91      3.49 o 
 -11   7   6       60.60       56.93      3.38 o 
 -10   7   6       32.95       34.57      2.80 o 
  -9   7   6       54.76       55.75      2.54 o 
  -8   7   6       64.98       61.65      2.43 o 
  -7   7   6       21.10       22.17      1.99 o 
  -6   7   6       78.75       74.61      2.40 o 
  -5   7   6       37.65       37.16      1.93 o 
  -4   7   6        1.05        1.89      1.69 o 
  -3   7   6      182.77      195.27      3.47 o 
  -2   7   6       28.15       29.57      1.89 o 
  -1   7   6       17.53       16.08      1.84 o 
   0   7   6       20.55       17.23      1.75 o 
   1   7   6        3.43        6.38      1.86 o 
   2   7   6      633.98      604.84      6.66 o 
   3   7   6      275.21      253.00      4.91 o 
   4   7   6        3.65       11.90      2.75 o 
   5   7   6       63.81       68.52      3.34 o 
   6   7   6       20.88       20.01      3.03 o 
   7   7   6       19.39       25.23      3.21 o 
   8   7   6        0.06       -4.35      4.35 o 
   9   7   6       14.62       23.66      5.50 o 
  10   7   6       33.72       22.94      6.09 o 
 -15   8   6      281.68      277.09     10.25 o 
 -14   8   6      339.63      347.86     13.73 o 
 -13   8   6       14.82       10.13      4.53 o 
 -12   8   6      127.02      127.66      4.87 o 
 -11   8   6       71.80       81.47      3.97 o 
 -10   8   6        3.65       -1.81      2.84 o 
  -9   8   6       22.99       21.04      2.65 o 
  -8   8   6      142.92      137.04      4.11 o 
  -7   8   6      418.42      411.26      4.75 o 
  -6   8   6      301.93      300.91      4.55 o 
  -5   8   6     1039.00     1040.87      7.47 o 
  -4   8   6      521.29      511.32      5.14 o 
  -3   8   6        3.95        4.53      1.79 o 
  -2   8   6      179.92      181.20      3.79 o 
  -1   8   6     1033.10     1015.28      7.94 o 
   0   8   6      328.29      332.65      4.22 o 
   1   8   6     1400.04     1406.35      9.47 o 
   2   8   6     1878.50     1848.91     13.45 o 
   3   8   6      509.30      506.69      6.39 o 
   4   8   6     1519.81     1515.24     12.39 o 
   5   8   6      120.47      132.83      4.35 o 
   6   8   6      310.42      316.98      9.09 o 
   7   8   6      111.92       96.22      4.94 o 
   8   8   6       26.65       22.13      5.09 o 
   9   8   6       65.92       65.52      9.38 o 
 -15   9   6      228.12      221.92     11.77 o 
 -14   9   6       34.15       28.69      6.26 o 
 -13   9   6       27.30       23.28      5.09 o 
 -12   9   6       15.22       17.02      4.30 o 
 -11   9   6        0.02        6.42      3.31 o 
 -10   9   6       52.65       57.10      3.48 o 
  -9   9   6       16.87       18.42      2.81 o 
  -8   9   6       35.99       36.41      2.67 o 
  -7   9   6        2.77        0.84      2.17 o 
  -6   9   6       35.42       41.16      2.65 o 
  -5   9   6      168.94      183.40      3.76 o 
  -4   9   6      196.43      195.10      3.93 o 
  -3   9   6       23.30       25.71      2.11 o 
  -2   9   6       35.40       36.43      2.18 o 
  -1   9   6       17.48       16.75      2.16 o 
   0   9   6      595.09      596.31      5.94 o 
   1   9   6        0.28        3.71      2.29 o 
   2   9   6      584.81      564.68      6.94 o 
   3   9   6       22.79       33.36      3.02 o 
   4   9   6       75.61       78.29      3.87 o 
   5   9   6        4.51        3.06      3.67 o 
   6   9   6       16.72       20.82      4.05 o 
   7   9   6        3.27       -1.48      4.79 o 
   8   9   6       13.91        9.58      5.91 o 
   9   9   6        0.00       10.06      6.99 o 
 -14  10   6      145.07      167.34     11.14 o 
 -13  10   6       62.39       67.62      5.96 o 
 -12  10   6      375.11      394.31      9.68 o 
 -11  10   6       53.60       58.91      4.46 o 
 -10  10   6       53.98       63.32      3.90 o 
  -9  10   6      822.01      821.42      8.51 o 
  -8  10   6      358.29      379.77      6.06 o 
  -7  10   6      486.95      499.38      6.35 o 
  -6  10   6     1636.73     1662.84     11.61 o 
  -5  10   6      644.43      658.84      6.64 o 
  -4  10   6      623.10      628.33      6.35 o 
  -3  10   6       39.80       38.59      2.51 o 
  -2  10   6      309.39      295.16      4.80 o 
  -1  10   6      164.40      169.14      4.00 o 
   0  10   6      381.60      376.83      5.67 o 
   1  10   6       99.69      100.59      3.39 o 
   2  10   6      655.74      648.26      7.66 o 
   3  10   6      806.20      837.59      8.41 o 
   4  10   6      138.46      152.28      5.01 o 
   5  10   6      387.80      390.24     10.69 o 
   6  10   6      220.37      214.72      7.00 o 
   7  10   6       56.03       44.69      7.23 o 
   8  10   6       27.43       12.17      6.95 o 
 -13  11   6       14.14       14.60      7.03 o 
 -12  11   6        5.65       14.10      5.98 o 
 -11  11   6        8.63       13.27      6.58 o 
 -10  11   6       64.75       66.50      4.70 o 
  -9  11   6      114.55      110.91      4.40 o 
  -8  11   6      111.37      112.34      4.04 o 
  -7  11   6      183.97      185.39      5.06 o 
  -6  11   6      150.02      146.95      4.26 o 
  -5  11   6        2.51        6.66      2.86 o 
  -4  11   6     1347.25     1320.21      9.94 o 
  -3  11   6      119.47      114.59      3.30 o 
  -2  11   6       15.73       13.79      2.81 o 
  -1  11   6       20.19       20.49      3.11 o 
   0  11   6        1.38        0.25      3.18 o 
   1  11   6        1.59        0.76      3.15 o 
   2  11   6       21.35       19.95      3.09 o 
   3  11   6       13.17       15.87      3.54 o 
   4  11   6      102.33      108.14      4.98 o 
   5  11   6       24.94       22.24      5.11 o 
   6  11   6        7.66        3.37      5.64 o 
   7  11   6        0.00       14.71      8.18 o 
 -11  12   6       86.17       85.74      6.59 o 
 -10  12   6      338.42      333.11      9.48 o 
  -9  12   6       36.61       48.74      5.93 o 
  -8  12   6      147.21      147.20      5.54 o 
  -7  12   6      437.60      430.84      7.19 o 
  -6  12   6      320.82      347.51      8.17 o 
  -5  12   6      464.78      483.14      7.08 o 
  -4  12   6      277.41      284.52      8.30 o 
  -3  12   6      354.25      364.91      6.30 o 
  -2  12   6      504.79      509.14      7.26 o 
  -1  12   6      572.81      583.61      8.90 o 
   0  12   6      263.95      274.48      6.61 o 
   1  12   6      403.36      401.52      7.65 o 
   2  12   6      359.52      376.42      7.60 o 
   3  12   6      358.42      361.06      9.02 o 
   4  12   6      200.22      203.65      7.89 o 
   5  12   6      785.88      816.87     13.89 o 
   6  12   6      114.83      102.28      9.72 o 
 -10  13   6       10.52        0.96      9.01 o 
  -9  13   6      102.78       93.94      8.40 o 
  -8  13   6       17.25       21.47      6.53 o 
  -7  13   6       19.19        6.39      5.98 o 
  -6  13   6       18.58       20.96      6.44 o 
  -5  13   6       40.25       43.81      6.10 o 
  -4  13   6       13.61        0.76      4.53 o 
  -3  13   6       42.69       42.79      4.39 o 
  -2  13   6        0.98       -3.46      3.93 o 
  -1  13   6       99.83      103.98      5.73 o 
   0  13   6        7.37        2.12      4.75 o 
   1  13   6       84.52       85.70      5.30 o 
   2  13   6        0.01       -1.28      5.54 o 
   3  13   6       68.53       70.91      6.27 o 
   4  13   6      440.14      465.28     14.01 o 
  -8  14   6      130.09       93.49      9.08 o 
  -7  14   6      267.36      281.92     17.16 o 
  -6  14   6      390.12      401.79     11.18 o 
  -5  14   6      331.42      339.99     10.77 o 
  -4  14   6      162.78      152.43      7.28 o 
  -3  14   6      141.92      134.63      8.57 o 
  -2  14   6        3.73        2.44      8.66 o 
  -1  14   6      241.04      245.25      8.10 o 
   0  14   6      751.40      716.40     12.68 o 
   1  14   6      221.55      212.20      8.25 o 
   2  14   6      307.90      284.78     10.91 o 
 -17   1   7       80.87      111.59     20.02 o 
 -16   1   7       65.21       72.11      8.38 o 
 -15   1   7      287.70      302.37     12.37 o 
 -14   1   7       35.13       49.13      5.66 o 
 -13   1   7      406.45      409.61      9.03 o 
 -12   1   7     1264.43     1235.19     11.43 o 
 -11   1   7      313.14      326.81      5.79 o 
 -10   1   7       72.72       75.66      2.82 o 
  -9   1   7      259.84      249.72      4.53 o 
  -8   1   7        7.94        8.69      1.79 o 
  -7   1   7      790.91      761.85      6.32 o 
  -6   1   7      389.17      375.88      4.54 o 
  -5   1   7      745.51      762.95      6.67 o 
  -4   1   7     1841.99     1873.53     12.01 o 
  -3   1   7     1132.27     1117.70      8.22 o 
  -2   1   7      446.53      445.80      5.19 o 
  -1   1   7     1633.24     1645.78     10.89 o 
   0   1   7        4.29        4.13      1.72 o 
   1   1   7        4.00        2.91      1.60 o 
   2   1   7      319.34      322.80      4.00 o 
   3   1   7     1297.62     1322.02      8.74 o 
   4   1   7      853.82      855.90      7.17 o 
   5   1   7      372.57      375.46      5.77 o 
   6   1   7      538.17      551.12      7.97 o 
   7   1   7      202.03      208.31      7.78 o 
   8   1   7       61.81       60.45      6.15 o 
   9   1   7       82.20       96.63      8.11 o 
  10   1   7      197.96      181.74     13.19 o 
 -17   2   7       44.38       76.50     19.52 o 
 -16   2   7        5.58       12.22      7.58 o 
 -15   2   7       23.10        9.39      7.30 o 
 -14   2   7        6.26       10.50      5.67 o 
 -13   2   7       58.52       55.89      3.98 o 
 -12   2   7       25.75       24.29      3.39 o 
 -11   2   7        8.55        9.91      2.84 o 
 -10   2   7      200.69      197.78      4.77 o 
  -9   2   7        0.04       -0.98      1.71 o 
  -8   2   7        0.03        3.13      1.67 o 
  -7   2   7        0.24        0.63      1.45 o 
  -6   2   7      172.55      175.28      3.31 o 
  -5   2   7      140.42      143.10      3.20 o 
  -4   2   7        6.55        7.18      1.74 o 
  -3   2   7       58.75       57.48      2.29 o 
  -2   2   7       16.09       15.49      1.83 o 
  -1   2   7       10.89        7.92      1.82 o 
   0   2   7       10.38       11.45      1.86 o 
   1   2   7      186.25      176.63      3.53 o 
   2   2   7     2124.98     2127.09     12.69 o 
   3   2   7        4.92        6.32      1.94 o 
   4   2   7      430.67      419.05      5.66 o 
   5   2   7       13.19        9.11      2.33 o 
   6   2   7        0.28       -2.52      2.52 o 
   7   2   7       30.07       32.26      3.97 o 
   8   2   7       12.35       17.42      4.64 o 
   9   2   7        4.55        4.05      7.29 o 
  10   2   7       47.97       59.32     13.45 o 
 -16   3   7      144.89      142.73     13.61 o 
 -15   3   7      165.92      170.00      9.57 o 
 -14   3   7      322.23      351.10     16.35 o 
 -13   3   7      517.61      512.66     10.71 o 
 -12   3   7      392.62      398.27      7.29 o 
 -11   3   7        7.13       15.74      2.90 o 
 -10   3   7       30.24       35.02      2.57 o 
  -9   3   7      115.85      116.31      3.00 o 
  -8   3   7      363.83      365.21      4.32 o 
  -7   3   7      490.47      482.41      5.38 o 
  -6   3   7     1287.15     1288.40      7.88 o 
  -5   3   7      232.31      237.41      3.61 o 
  -4   3   7      993.68      999.84      7.80 o 
  -3   3   7      296.12      300.86      4.27 o 
  -2   3   7      487.76      512.60      5.61 o 
  -1   3   7       74.03       73.64      2.40 o 
   0   3   7      214.95      218.43      4.27 o 
   1   3   7        4.20        2.51      1.90 o 
   2   3   7      935.31      946.74      7.30 o 
   3   3   7      128.63      130.17      3.97 o 
   4   3   7      690.81      697.02      7.03 o 
   5   3   7     1635.67     1623.11     14.69 o 
   6   3   7      188.56      193.85      5.58 o 
   7   3   7      645.59      638.51     11.76 o 
   8   3   7      704.71      696.12     17.70 o 
   9   3   7       77.21      103.69      9.76 o 
  10   3   7       55.02       60.83      8.32 o 
 -16   4   7        0.00       -4.37      7.75 o 
 -15   4   7        8.70       11.72      6.29 o 
 -14   4   7       16.15       18.84      4.81 o 
 -13   4   7       13.47       12.77      4.40 o 
 -12   4   7      274.28      257.87      6.97 o 
 -11   4   7        2.98        5.52      2.97 o 
 -10   4   7       12.56       16.42      2.79 o 
  -9   4   7        9.54        5.98      2.59 o 
  -8   4   7        0.45       -1.82      1.82 o 
  -7   4   7        2.04        0.80      1.79 o 
  -6   4   7       68.13       67.84      2.28 o 
  -5   4   7        1.14        2.17      1.59 o 
  -4   4   7        9.95        7.14      1.93 o 
  -3   4   7       28.64       24.82      2.06 o 
  -2   4   7       97.09      108.81      3.31 o 
  -1   4   7        5.17        1.22      2.07 o 
   0   4   7       78.86       74.57      2.94 o 
   1   4   7      221.10      213.58      4.60 o 
   2   4   7      282.83      271.54      4.04 o 
   3   4   7       94.68       87.58      3.04 o 
   4   4   7      426.23      419.90      7.03 o 
   5   4   7        0.22        2.29      3.25 o 
   6   4   7       62.22       65.30      4.59 o 
   7   4   7      114.37      117.12      5.99 o 
   8   4   7        8.30        8.13      5.04 o 
   9   4   7       66.48       68.46      8.09 o 
 -16   5   7      276.27      255.94     11.82 o 
 -15   5   7      190.82      174.77      8.20 o 
 -14   5   7       49.24       54.47      5.82 o 
 -13   5   7      188.13      207.49      7.07 o 
 -12   5   7      400.49      394.53      8.25 o 
 -11   5   7      145.79      154.43      4.94 o 
 -10   5   7      307.76      309.47      6.09 o 
  -9   5   7        3.69        4.73      2.44 o 
  -8   5   7      256.10      255.90      4.48 o 
  -7   5   7      345.33      341.02      4.44 o 
  -6   5   7      498.60      492.67      5.38 o 
  -5   5   7      388.95      387.39      4.80 o 
  -4   5   7       60.28       55.70      2.46 o 
  -3   5   7      706.35      701.88      6.57 o 
  -2   5   7      683.82      680.53      6.42 o 
  -1   5   7      724.29      725.38      7.53 o 
   0   5   7      212.99      224.94      4.84 o 
   1   5   7      212.26      231.65      4.71 o 
   2   5   7      208.23      206.04      4.66 o 
   3   5   7      974.15      957.65     10.93 o 
   4   5   7      700.04      700.90      9.65 o 
   5   5   7      178.58      174.04      6.39 o 
   6   5   7      105.74      106.33      5.33 o 
   7   5   7      519.31      514.41     12.42 o 
   8   5   7      325.69      327.40     16.29 o 
   9   5   7      371.72      405.95     15.35 o 
 -15   6   7       49.65       37.98      6.80 o 
 -14   6   7       35.44       23.39      6.11 o 
 -13   6   7        3.40        2.57      5.48 o 
 -12   6   7      102.33       91.85      4.50 o 
 -11   6   7      137.97      134.70      4.64 o 
 -10   6   7        7.60        9.44      3.65 o 
  -9   6   7        0.79        2.51      3.00 o 
  -8   6   7        0.53        1.38      2.18 o 
  -7   6   7      144.58      142.14      3.70 o 
  -6   6   7        6.06        3.83      2.00 o 
  -5   6   7        5.26        8.23      2.20 o 
  -4   6   7      176.48      184.83      3.84 o 
  -3   6   7       87.23       82.20      2.71 o 
  -2   6   7       30.91       29.75      2.26 o 
  -1   6   7      116.62      112.10      3.24 o 
   0   6   7      132.76      134.33      3.66 o 
   1   6   7      235.15      214.58      4.87 o 
   2   6   7      259.94      231.70      5.79 o 
   3   6   7      329.60      303.86      6.32 o 
   4   6   7       27.29       22.28      3.67 o 
   5   6   7       51.80       54.58      4.51 o 
   6   6   7        8.83        2.12      4.84 o 
   7   6   7        2.39       -2.32      5.28 o 
   8   6   7       89.57       81.10      7.61 o 
 -15   7   7      264.15      298.70     10.99 o 
 -14   7   7      365.37      387.03     15.06 o 
 -13   7   7      213.07      209.57      7.58 o 
 -12   7   7      269.00      268.30      8.49 o 
 -11   7   7      212.61      226.08      6.23 o 
 -10   7   7        3.70        7.77      3.70 o 
  -9   7   7      292.87      298.63      6.63 o 
  -8   7   7      316.16      327.52      5.83 o 
  -7   7   7      829.60      831.14      8.36 o 
  -6   7   7      591.14      587.87      7.60 o 
  -5   7   7      773.23      783.67      7.84 o 
  -4   7   7     1549.22     1604.10     10.30 o 
  -3   7   7      883.20      904.30      7.40 o 
  -2   7   7      644.67      667.38      6.53 o 
  -1   7   7      457.94      469.70      6.26 o 
   0   7   7       62.50       72.42      3.26 o 
   1   7   7      165.60      166.27      5.27 o 
   2   7   7      406.10      391.32      7.74 o 
   3   7   7      104.45      111.74      4.10 o 
   4   7   7      613.95      593.97      9.56 o 
   5   7   7      581.63      589.12     10.04 o 
   6   7   7      195.68      213.59      7.45 o 
   7   7   7      117.84      119.34      7.08 o 
   8   7   7      153.90      152.60      8.93 o 
 -14   8   7        7.29       11.98      6.55 o 
 -13   8   7       10.70        9.94      5.73 o 
 -12   8   7        0.27       -5.15      5.15 o 
 -11   8   7        6.59       -4.74      4.74 o 
 -10   8   7       23.31       21.66      4.14 o 
  -9   8   7       31.79       29.94      3.43 o 
  -8   8   7       12.43       13.84      3.20 o 
  -7   8   7       11.79       11.61      2.99 o 
  -6   8   7      159.00      158.55      4.00 o 
  -5   8   7      380.04      366.87      5.82 o 
  -4   8   7       19.24       20.81      2.58 o 
  -3   8   7       10.81       10.89      2.48 o 
  -2   8   7       11.93       13.63      2.55 o 
  -1   8   7        3.79        5.81      2.46 o 
   0   8   7       94.28       98.90      3.91 o 
   1   8   7        3.06       -1.07      3.37 o 
   2   8   7      103.86       89.15      4.17 o 
   3   8   7       31.52       23.91      3.49 o 
   4   8   7       22.70       22.71      4.34 o 
   5   8   7        1.61       10.78      5.26 o 
   6   8   7        8.24        1.72      5.58 o 
   7   8   7      364.39      404.40     12.63 o 
 -13   9   7      180.51      175.41      7.61 o 
 -12   9   7       88.53       94.97      6.51 o 
 -11   9   7      139.68      144.92      6.07 o 
 -10   9   7      176.84      175.47      5.44 o 
  -9   9   7      643.65      640.41      9.09 o 
  -8   9   7      118.64      115.14      4.61 o 
  -7   9   7     1591.64     1561.65     11.93 o 
  -6   9   7      708.13      705.67      8.35 o 
  -5   9   7       14.86       22.43      2.93 o 
  -4   9   7       29.35       22.40      3.00 o 
  -3   9   7       24.70       30.92      3.05 o 
  -2   9   7      206.25      220.84      5.41 o 
  -1   9   7      262.42      266.57      5.84 o 
   0   9   7       70.63       73.11      4.03 o 
   1   9   7      703.01      705.06      9.91 o 
   2   9   7      147.37      148.18      5.19 o 
   3   9   7      135.81      139.14      5.76 o 
   4   9   7      399.23      415.48     10.37 o 
   5   9   7      149.16      140.97      6.80 o 
   6   9   7       11.47        5.65      6.13 o 
 -12  10   7       66.67       61.23      6.37 o 
 -11  10   7       11.45       17.47      6.86 o 
 -10  10   7       60.04       53.91      5.40 o 
  -9  10   7        0.81        6.76      4.24 o 
  -8  10   7       84.71       82.28      4.76 o 
  -7  10   7        7.84        5.52      3.64 o 
  -6  10   7       94.34       97.55      4.18 o 
  -5  10   7      315.99      307.60      6.04 o 
  -4  10   7       12.41       12.83      3.02 o 
  -3  10   7        0.07       -0.08      3.30 o 
  -2  10   7      104.30       98.90      3.95 o 
  -1  10   7      126.64      120.93      4.43 o 
   0  10   7        0.91       -2.23      3.64 o 
   1  10   7       72.95       75.36      4.67 o 
   2  10   7        0.26       -1.02      4.42 o 
   3  10   7        5.04       -1.32      4.70 o 
   4  10   7        5.66        2.70      5.34 o 
   5  10   7        0.00       -5.62      6.51 o 
 -11  11   7      148.52      130.36      7.93 o 
 -10  11   7       26.69       33.24      6.12 o 
  -9  11   7       80.64       69.98      5.65 o 
  -8  11   7       64.96       70.29      5.42 o 
  -7  11   7       83.82       80.36      5.15 o 
  -6  11   7      457.64      460.87      9.04 o 
  -5  11   7       41.32       36.91      4.21 o 
  -4  11   7      476.29      488.49      8.31 o 
  -3  11   7      534.01      548.35      8.44 o 
  -2  11   7      567.33      567.20      8.91 o 
  -1  11   7      320.69      322.28      8.55 o 
   0  11   7      395.73      396.63      8.64 o 
   1  11   7      205.81      231.91     12.49 o 
   2  11   7      414.07      417.63     10.23 o 
   3  11   7      188.68      187.77      8.35 o 
   4  11   7      510.36      517.05     20.47 o 
  -9  12   7      147.86      145.28      7.48 o 
  -8  12   7        4.19        7.12      5.67 o 
  -7  12   7        1.77       11.01      7.03 o 
  -6  12   7       57.60       60.60      5.47 o 
  -5  12   7       43.09       37.30      5.67 o 
  -4  12   7       24.22       24.99      5.77 o 
  -3  12   7       78.02       76.11      5.19 o 
  -2  12   7        9.58       13.45      5.57 o 
  -1  12   7       38.72       39.29      6.94 o 
   0  12   7       84.46       79.27      6.50 o 
   1  12   7        0.00       -6.91      6.91 o 
   2  12   7       17.71       20.82      6.59 o 
  -6  13   7      294.70      297.06     10.09 o 
  -5  13   7      294.02      317.13     13.37 o 
  -4  13   7      334.87      347.83     10.77 o 
  -3  13   7      316.68      332.15     10.47 o 
  -2  13   7       99.20       96.59      7.89 o 
  -1  13   7      300.21      337.56     11.54 o 
   0  13   7       45.99       48.66      8.93 o 
 -15   0   8      287.58      260.13     23.93 o 
 -14   0   8      488.45      486.09     20.85 o 
 -13   0   8     1962.00     1949.77     33.30 o 
 -12   0   8     2034.70     1939.95     49.19 o 
 -11   0   8      431.17      454.80     15.21 o 
 -10   0   8      698.88      721.13     10.47 o 
  -9   0   8     1916.15     1883.40     23.25 o 
  -8   0   8       57.34       47.49      5.01 o 
  -7   0   8     1159.92     1110.30     18.20 o 
  -6   0   8      336.55      358.49      7.73 o 
  -5   0   8       61.83       75.62      4.51 o 
  -4   0   8      471.16      462.62     11.55 o 
  -3   0   8     1037.35     1039.93     12.17 o 
  -2   0   8       10.58       12.81      3.00 o 
  -1   0   8        3.57        9.17      3.14 o 
   0   0   8        6.52        7.75      2.84 o 
   1   0   8      553.37      559.39     12.20 o 
   2   0   8      588.57      610.07     11.83 o 
   3   0   8       67.16       70.45      6.45 o 
   4   0   8        8.88        1.00      4.23 o 
   5   0   8      192.43      178.87      9.84 o 
   6   0   8       64.50       55.61     11.43 o 
   7   0   8       92.43       76.22     14.94 o 
 -15   1   8        1.11       -8.79     10.87 o 
 -14   1   8        2.54       10.47     10.34 o 
 -13   1   8       49.02       44.66      6.26 o 
 -12   1   8      554.05      524.61     12.23 o 
 -11   1   8        2.16        6.36      3.00 o 
 -10   1   8      433.83      404.43      6.79 o 
  -9   1   8       58.07       54.33      3.27 o 
  -8   1   8       16.00       17.74      3.21 o 
  -7   1   8       15.38       19.63      2.38 o 
  -6   1   8        1.14        0.23      2.33 o 
  -5   1   8        2.94       -0.69      2.30 o 
  -4   1   8       99.20       91.94      3.74 o 
  -3   1   8       13.10       13.74      2.54 o 
  -2   1   8      285.53      277.59      5.22 o 
  -1   1   8       41.89       45.51      2.87 o 
   0   1   8      113.76      111.44      3.54 o 
   1   1   8      412.58      404.43      6.18 o 
   2   1   8       12.21        8.18      2.50 o 
   3   1   8       33.69       28.15      3.65 o 
   4   1   8       22.76       14.88      3.47 o 
   5   1   8        7.90        0.64      4.32 o 
   6   1   8       26.60       19.18      6.08 o 
   7   1   8      116.64      123.67      9.00 o 
 -15   2   8      156.03      143.53     11.10 o 
 -14   2   8      298.00      289.80     13.99 o 
 -13   2   8       62.46       68.90      8.86 o 
 -12   2   8        2.28        3.30      4.14 o 
 -11   2   8       29.30       14.53      3.76 o 
 -10   2   8      183.67      174.18      7.11 o 
  -9   2   8       15.08        8.20      2.98 o 
  -8   2   8       63.99       63.32      3.70 o 
  -7   2   8      145.41      141.50      5.16 o 
  -6   2   8      314.91      318.20      7.12 o 
  -5   2   8      655.61      668.82      7.22 o 
  -4   2   8     1663.34     1662.16     12.15 o 
  -3   2   8      531.94      531.81      6.73 o 
  -2   2   8      747.35      753.13      7.55 o 
  -1   2   8      730.01      731.04      7.86 o 
   0   2   8      174.65      177.28      4.56 o 
   1   2   8      661.22      668.56      7.71 o 
   2   2   8      402.15      380.02      6.40 o 
   3   2   8      180.35      189.20      6.23 o 
   4   2   8      425.20      419.81      8.54 o 
   5   2   8      508.54      496.38     15.52 o 
   6   2   8      155.13      159.96      8.43 o 
   7   2   8      357.29      368.67     22.02 o 
 -15   3   8        2.89       -8.13     11.28 o 
 -14   3   8       31.92       15.61      9.11 o 
 -13   3   8        1.03        3.41      5.54 o 
 -12   3   8        4.63       11.28      4.37 o 
 -11   3   8       20.78       17.29      4.01 o 
 -10   3   8        1.25        5.42      3.37 o 
  -9   3   8       29.74       30.12      5.38 o 
  -8   3   8        1.03        3.71      2.85 o 
  -7   3   8      246.84      225.88      5.31 o 
  -6   3   8       49.91       49.63      2.65 o 
  -5   3   8       21.54       20.01      2.90 o 
  -4   3   8      135.53      133.47      3.58 o 
  -3   3   8        1.32        7.29      2.72 o 
  -2   3   8        0.71       -0.70      2.65 o 
  -1   3   8      135.01      126.05      4.25 o 
   0   3   8        1.42        4.55      2.43 o 
   1   3   8       12.14        8.05      2.63 o 
   2   3   8       42.31       28.69      2.94 o 
   3   3   8      132.90      124.53      5.91 o 
   4   3   8       33.94       20.30      3.95 o 
   5   3   8      116.40      138.68      7.67 o 
   6   3   8       20.60       23.14      6.53 o 
   7   3   8       10.10        7.22     10.34 o 
 -15   4   8      225.79      216.46     12.05 o 
 -14   4   8       75.71       74.29      7.73 o 
 -13   4   8      361.18      378.87     11.57 o 
 -12   4   8      186.21      210.35      8.15 o 
 -11   4   8      235.89      253.46      7.17 o 
 -10   4   8      172.29      174.24      6.33 o 
  -9   4   8      272.48      278.73      9.19 o 
  -8   4   8      260.01      260.53      7.56 o 
  -7   4   8       16.95       13.87      2.83 o 
  -6   4   8        9.75        7.32      2.93 o 
  -5   4   8        3.15        2.25      2.80 o 
  -4   4   8      417.43      422.68      6.24 o 
  -3   4   8      633.72      626.50      8.40 o 
  -2   4   8      361.64      376.93      7.07 o 
  -1   4   8      345.60      345.02      7.04 o 
   0   4   8      521.29      541.54      8.04 o 
   1   4   8       96.41      102.68      4.13 o 
   2   4   8      707.82      694.25      9.84 o 
   3   4   8       22.91       22.37      4.09 o 
   4   4   8       99.34       96.95      6.39 o 
   5   4   8      176.14      161.89      8.69 o 
   6   4   8      606.57      628.53     18.99 o 
   7   4   8      845.94      818.76     27.21 o 
 -14   5   8       15.84       10.79      6.96 o 
 -13   5   8       11.79       18.30      6.47 o 
 -12   5   8        5.91        7.14      5.22 o 
 -11   5   8        5.71       10.54      5.15 o 
 -10   5   8       14.95       13.46      4.78 o 
  -9   5   8        1.43       -0.04      4.06 o 
  -8   5   8       29.39       17.55      4.43 o 
  -7   5   8        1.44        3.95      2.95 o 
  -6   5   8      102.12       99.48      3.90 o 
  -5   5   8        0.04        3.97      3.12 o 
  -4   5   8       31.62       29.84      3.29 o 
  -3   5   8       32.03       36.67      3.66 o 
  -2   5   8       67.05       76.33      4.34 o 
  -1   5   8        2.34        5.62      3.37 o 
   0   5   8        4.98        7.03      3.45 o 
   1   5   8       13.73        6.35      3.34 o 
   2   5   8        0.15       -0.93      4.46 o 
   3   5   8       14.32       12.50      4.55 o 
   4   5   8       11.27        3.21      4.89 o 
   5   5   8       34.74       15.08      6.75 o 
   6   5   8       36.62       35.26     10.39 o 
 -14   6   8      370.13      412.53     17.50 o 
 -13   6   8      488.84      512.02     13.48 o 
 -12   6   8      677.32      689.12     12.95 o 
 -11   6   8      294.78      311.50     10.38 o 
 -10   6   8      448.32      454.84     11.05 o 
  -9   6   8      665.87      680.23     12.86 o 
  -8   6   8      200.45      207.90      7.44 o 
  -7   6   8      197.08      188.48      5.99 o 
  -6   6   8      336.72      329.55      6.95 o 
  -5   6   8      486.24      503.42      7.21 o 
  -4   6   8      539.82      551.98      8.01 o 
  -3   6   8      563.40      594.94      8.46 o 
  -2   6   8      275.28      295.64      7.56 o 
  -1   6   8       75.14       80.02      4.79 o 
   0   6   8       75.72       79.81      4.70 o 
   1   6   8      184.64      184.34      6.61 o 
   2   6   8      266.22      262.24      9.78 o 
   3   6   8       39.77       40.82      5.43 o 
   4   6   8      144.05      140.95      7.43 o 
   5   6   8      177.59      169.86      7.78 o 
   6   6   8       57.46       39.81      9.75 o 
 -13   7   8       44.67       36.80      8.49 o 
 -12   7   8       69.82       63.35      6.71 o 
 -11   7   8       78.80       78.37      7.06 o 
 -10   7   8       46.26       36.75      6.08 o 
  -9   7   8       60.71       51.06      5.66 o 
  -8   7   8       50.47       41.99      4.72 o 
  -7   7   8        5.02        1.47      4.77 o 
  -6   7   8      102.48       91.07      4.56 o 
  -5   7   8        6.60        6.89      3.64 o 
  -4   7   8        0.35        5.89      3.28 o 
  -3   7   8       28.34       22.41      3.45 o 
  -2   7   8        9.36        6.04      3.56 o 
  -1   7   8      283.31      274.82      7.90 o 
   0   7   8      159.32      142.40      5.69 o 
   1   7   8        6.93        9.19      4.40 o 
   2   7   8       70.72       68.45      5.94 o 
   3   7   8        1.66       -0.83      5.01 o 
   4   7   8        9.98       12.61      5.80 o 
   5   7   8        0.46        7.20      6.67 o 
 -12   8   8       33.38       30.18      7.26 o 
 -11   8   8       52.46       58.43      6.67 o 
 -10   8   8      104.66      115.76      9.72 o 
  -9   8   8      129.65      138.87      6.72 o 
  -8   8   8      151.77      150.58      7.00 o 
  -7   8   8       95.49       83.83      5.73 o 
  -6   8   8       14.75       14.11      4.11 o 
  -5   8   8      413.86      397.51      9.17 o 
  -4   8   8      779.22      783.70      9.73 o 
  -3   8   8      468.17      472.88     10.60 o 
  -2   8   8      913.87      928.23     10.41 o 
  -1   8   8     1367.48     1365.77     13.35 o 
   0   8   8      128.59      136.67      6.23 o 
   1   8   8      793.39      781.92     12.67 o 
   2   8   8       16.27       16.81      6.05 o 
   3   8   8      144.58      146.38      8.76 o 
   4   8   8       62.44       65.97      7.56 o 
 -11   9   8        6.17       -7.00      9.06 o 
 -10   9   8        0.34        2.10      6.17 o 
  -9   9   8       16.24       25.67      5.89 o 
  -8   9   8       53.29       50.59      5.62 o 
  -7   9   8      226.89      205.22      7.67 o 
  -6   9   8       36.93       37.75      4.91 o 
  -5   9   8       29.60       22.24      4.56 o 
  -4   9   8       25.85       30.36      4.57 o 
  -3   9   8      215.84      216.45      7.03 o 
  -2   9   8       10.36       10.15      4.42 o 
  -1   9   8      237.93      223.34      7.56 o 
   0   9   8        8.64        4.65      4.92 o 
   1   9   8        8.05       12.12      5.94 o 
   2   9   8       42.15       27.77      5.91 o 
   3   9   8       21.56       26.46      7.42 o 
  -9  10   8      691.46      666.20     12.93 o 
  -8  10   8      202.39      216.94      7.82 o 
  -7  10   8       64.98       79.66      6.62 o 
  -6  10   8       33.94       29.99      5.65 o 
  -5  10   8       71.32       57.11      5.27 o 
  -4  10   8      282.48      290.42      8.20 o 
  -3  10   8      181.20      175.76      7.05 o 
  -2  10   8      137.32      141.47      6.33 o 
  -1  10   8      319.22      325.00      8.82 o 
   0  10   8      291.85      293.77      8.68 o 
   1  10   8        8.15       -6.69      6.96 o 
   2  10   8      183.86      185.83      9.04 o 
  -7  11   8      581.64      519.80     14.60 o 
  -6  11   8        0.16        3.18      5.77 o 
  -5  11   8        0.00       -1.36      5.85 o 
  -4  11   8        5.53        8.41      5.59 o 
  -3  11   8        0.01       -5.55      5.55 o 
  -2  11   8       15.09       16.08      7.00 o 
  -1  11   8       94.26       96.32      7.73 o 
 -13   1   9       58.19       55.41     24.90 o 
 -11   1   9       42.07        6.53      7.34 o 
  -6   1   9      204.20      201.08      8.05 o 
  -5   1   9      181.54      192.62      8.95 o 
  -4   1   9      537.24      501.67     12.81 o 
  -3   1   9        6.06        1.48      3.78 o 
  -2   1   9       92.00       98.84      6.06 o 
  -1   1   9      800.01      799.65     14.51 o 
   0   1   9      813.72      861.52     14.78 o 
   1   1   9      508.74      524.95     11.35 o 
   2   1   9      118.63      131.61      8.55 o 
   3   1   9      191.67      197.95     10.93 o 
   4   1   9       16.85        8.14      8.14 o 
 -13   2   9       65.49       26.00     16.21 o 
 -12   2   9        0.64      -10.71     10.71 o 
 -11   2   9        0.08       -1.53      8.58 o 
 -10   2   9        1.27      -10.78     10.78 o 
  -9   2   9      164.45      139.90      7.79 o 
  -8   2   9        7.68        9.63      3.62 o 
  -7   2   9        0.19        4.48      3.58 o 
  -6   2   9       23.06        9.44      3.79 o 
  -5   2   9       18.19       14.92      3.48 o 
  -4   2   9       11.52       12.89      3.39 o 
  -3   2   9        4.35       -0.33      3.70 o 
  -2   2   9      170.69      165.89      6.76 o 
  -1   2   9     1112.11     1050.48     17.21 o 
   0   2   9        0.79        3.19      5.06 o 
   1   2   9      302.95      288.57     11.34 o 
   2   2   9       11.79       18.53      7.37 o 
   3   2   9        4.96       -1.46      7.82 o 
   4   2   9        3.64       20.25      8.73 o 
 -12   3   9      119.22       92.62     25.96 o 
 -11   3   9      360.29      358.59     15.19 o 
 -10   3   9      320.26      305.50     21.83 o 
  -9   3   9      448.07      442.55     21.08 o 
  -8   3   9       38.11       44.79      6.45 o 
  -7   3   9      230.43      209.44     10.88 o 
  -6   3   9       49.88       39.80      4.71 o 
  -5   3   9       90.07      100.54      5.95 o 
  -4   3   9       21.10       17.37      4.69 o 
  -3   3   9      101.58      103.22      6.04 o 
  -2   3   9      100.22      112.01      6.36 o 
  -1   3   9      638.50      624.37     12.15 o 
   0   3   9      172.26      181.04      7.60 o 
   1   3   9      243.42      229.66      9.69 o 
   2   3   9      699.64      663.55     16.67 o 
   3   3   9       18.32       25.68      7.52 o 
   4   3   9      380.43      422.12     17.21 o 
 -12   4   9        3.57       -5.88      9.52 o 
 -11   4   9        1.44       -7.50      8.71 o 
 -10   4   9        0.26       -6.42      7.62 o 
  -9   4   9        5.03        5.78      7.62 o 
  -8   4   9        0.06        1.45      6.46 o 
  -7   4   9        2.53        2.43      5.64 o 
  -6   4   9        1.19       -1.34      4.65 o 
  -5   4   9       39.01       36.37      5.00 o 
  -4   4   9        8.77        2.94      4.93 o 
  -3   4   9       25.77       22.82      4.59 o 
  -2   4   9       37.27       39.71      4.96 o 
  -1   4   9      239.57      260.81      8.81 o 
   0   4   9      108.87      108.35      6.81 o 
   1   4   9      314.11      342.75     15.01 o 
   2   4   9       15.29       12.55      6.65 o 
   3   4   9       98.16       77.70     10.82 o 
 -12   5   9       39.85       39.13     19.57 o 
 -11   5   9      245.06      241.71     12.32 o 
 -10   5   9      277.72      276.79     12.70 o 
  -9   5   9      139.73      143.11      9.59 o 
  -8   5   9       61.40       63.87     10.25 o 
  -7   5   9        2.88       11.67      6.42 o 
  -6   5   9      187.15      190.29      8.98 o 
  -5   5   9      164.59      165.66      6.78 o 
  -4   5   9      281.38      265.14      8.24 o 
  -3   5   9      164.69      169.81      7.65 o 
  -2   5   9      269.90      290.55      9.14 o 
  -1   5   9      452.72      458.07     10.87 o 
   0   5   9      860.08      892.67     13.47 o 
   1   5   9      384.43      360.88     12.23 o 
   2   5   9       43.43       72.76      9.27 o 
   3   5   9       19.63        8.55      9.99 o 
 -11   6   9        0.26        0.50     10.41 o 
 -10   6   9       73.22       82.09     13.78 o 
  -9   6   9        9.12       22.00      9.34 o 
  -8   6   9        4.32       13.71      9.58 o 
  -7   6   9       96.38       84.79      9.41 o 
  -6   6   9       27.44       35.48      6.18 o 
  -5   6   9        4.03        3.98      5.24 o 
  -4   6   9       81.65       74.12      5.96 o 
  -3   6   9       15.60       19.63      5.17 o 
  -2   6   9      163.10      149.59      7.59 o 
  -1   6   9      128.29      123.22      8.17 o 
   0   6   9       98.54      108.04      8.48 o 
   1   6   9        8.49       12.95      7.03 o 
   2   6   9       17.57       -5.14     12.25 o 
 -10   7   9      404.96      447.41     19.09 o 
  -9   7   9      185.84      182.01     11.99 o 
  -8   7   9      237.03      256.94     15.75 o 
  -7   7   9      621.56      633.44     15.23 o 
  -6   7   9      336.93      340.19     14.62 o 
  -5   7   9      269.73      264.70      9.58 o 
  -4   7   9      217.07      238.98     11.17 o 
  -3   7   9       95.10      108.68      5.90 o 
  -2   7   9      220.82      223.57      7.86 o 
  -1   7   9      394.94      393.60     14.14 o 
   0   7   9      103.65      110.32      7.82 o 
   1   7   9      353.39      341.05     14.22 o 
  -8   8   9       97.90       85.13      8.26 o 
  -7   8   9        0.03       14.73      7.22 o 
  -6   8   9        9.14        7.07      6.43 o 
  -5   8   9       12.02       10.59      6.16 o 
  -4   8   9       22.81       13.55      6.03 o 
  -3   8   9       99.61      103.25      6.26 o 
  -2   8   9       39.76       41.90      6.17 o 
  -1   8   9       40.71       33.69      6.66 o 
  -8   0  10       99.27       24.90     17.79 o 
  -6   0  10      221.18      129.84     19.57 o 
  -5   0  10      113.36       87.61     14.42 o 
  -4   0  10       45.37       54.21     14.42 o 
  -3   0  10        5.76       18.68     18.68 o 
  -2   0  10      435.21      455.45     28.84 o 
  -1   0  10      227.18      217.01     18.87 o 
  -9   1  10        5.97       33.79     21.34 o 
  -8   1  10        7.08       35.57     19.57 o 
  -7   1  10       22.53       24.84     10.92 o 
  -6   1  10       28.65       27.87     11.30 o 
  -5   1  10      118.52       74.85     13.31 o 
  -4   1  10        5.15        6.66      9.09 o 
  -3   1  10      102.59      112.19     11.09 o 
  -2   1  10      177.45      164.03     12.16 o 
  -1   1  10        2.30        7.59     10.43 o 
  -8   2  10      497.54      505.72     40.02 o 
  -7   2  10      862.60      840.90     33.96 o 
  -6   2  10      115.21      122.29     21.70 o 
  -5   2  10      197.74      195.20     14.30 o 
  -4   2  10      189.18      183.09     16.94 o 
  -3   2  10       88.50      106.31     11.09 o 
  -2   2  10      326.69      291.87     17.09 o 
  -1   2  10      275.46      283.68     24.11 o 
  -8   3  10       12.43        8.89     12.98 o 
  -7   3  10       30.74        7.84     12.98 o 
  -6   3  10        1.42        6.33     11.95 o 
  -5   3  10        1.55        2.31      9.72 o 
  -4   3  10      109.54       98.97     12.98 o 
  -3   3  10        7.25       11.00     13.65 o 
  -2   3  10        9.88       21.21      8.88 o 
  -7   4  10      162.08      167.19     24.90 o 
  -6   4  10      156.25      152.29     15.65 o 
  -5   4  10       28.20       13.65     12.98 o 
  -4   4  10       71.29       68.20     11.71 o 
  -3   4  10      156.16      152.66     10.87 o 
                                                 
